# Supplementary material for: High Levels of Prebiotic Resistant Starch in Diet Modulate a Specific Pattern of miRNAs Expression Profile Associated to a Better Overall Survival in Pancreatic Cancer
Source: Biomolecules. 2020 Dec 29;11(1):26. doi: 10.3390/biom11010026 (PMC7824309; doi:10.3390/biom11010026)
Supplement: Supplementary file 1 [file biomolecules-11-00026-s001.zip]

Archive with 3 entries (3 files):
- Supplementary Table 3.xlsx
- Supplementary Table 1.xls
- Supplementary Table 2.xlsx
