# Supplementary material for: High Levels of Prebiotic Resistant Starch in Diet Modulate a Specific Pattern of miRNAs Expression Profile Associated to a Better Overall Survival in Pancreatic Cancer
Source: Biomolecules. 2020 Dec 29;11(1):26. doi: 10.3390/biom11010026 (PMC7824309; doi:10.3390/biom11010026)
Supplement: Supplementary file 1 [file biomolecules-11-00026-s001.zip › Supplementary Table 3.xlsx]

## Sheet: table 3
Table 3. Canonical pathway enrichment analysis of upregulated and downregulated miRNA-target genes (Adjusted P-value <0.05).
Ingenuity Canonical Pathways	-log(B-H p-value)	Ratio	z-score	Molecules
Epithelial Adherens Junction Signaling	1,62E00	5,26E-02	NaN	ACTR2,AKT3,IQGAP1,NRAS,PTEN,TGFBR2,TUBA1C,ZYX
GÎ±i Signaling	1,62E00	5,6E-02	-0,816	CNR2,FPR1,GNG12,NRAS,PTGER3,RGS4,TBXA2R
PTEN Signaling	9,47E-01	4,76E-02	-2236	AKT3,CBL,NRAS,PTEN,TGFBR2,YWHAH
Neuregulin Signaling	7,5E-01	4,17E-02	2000	ADAM17,AKT3,NRAS,PTEN
Axonal Guidance Signaling	7,5E-01	2,07E-02	NaN	ACTR2,ADAM17,ADAM9,AKT3,DPYSL5,GNG12,NRAS,SDCBP,TUBA1C,WNT16
p53 Signaling	7,5E-01	4,08E-02	NaN	AKT3,DRAM1,FAS,PTEN
14-3-3-mediated Signaling	7,5E-01	3,94E-02	NaN	AKT3,CBL,NRAS,TUBA1C,YWHAH
FcÎ³ Receptor-mediated Phagocytosis in Macrophages and Monocytes	7,5E-01	4,26E-02	0,000	ACTR2,AKT3,CBL,PTEN
CCR5 Signaling in Macrophages	7,5E-01	4,26E-02	NaN	CACNA2D1,CACNB4,FAS,GNG12
FLT3 Signaling in Hematopoietic Progenitor Cells	7,5E-01	0.05	1000	AKT3,CBL,NRAS,RPS6KA5
Germ Cell-Sertoli Cell Junction Signaling	7,5E-01	3,51E-02	NaN	IQGAP1,MAP3K9,NRAS,TGFBR2,TUBA1C,ZYX
Melanoma Signaling	7,5E-01	0.06	NaN	AKT3,NRAS,PTEN
G Beta Gamma Signaling	7,5E-01	4,1E-02	1342	AKT3,CACNA2D1,CACNB4,GNG12,NRAS
RhoA Signaling	7,5E-01	4,07E-02	0,447	ACTR2,LPAR3,MSN,PPP1CB,SEPTIN6
Role of NFAT in Cardiac Hypertrophy	7,5E-01	2,8E-02	1342	AKT3,CACNA2D1,CACNB4,GNG12,NRAS,TGFBR2
Breast Cancer Regulation by Stathmin1	7,5E-01	2,03E-02	NaN	ADGRB3,CNR2,FPR1,GNG12,GPR183,LPAR3,NRAS,PPP1CB,PTGER3,RXFP1,TBXA2R,TUBA1C
PI3K Signaling in B Lymphocytes	7,5E-01	3,62E-02	1342	AKT3,CBL,DAPP1,NRAS,PTEN
Thiamin Salvage III	7,5E-01	1	NaN	TPK1
Remodeling of Epithelial Adherens Junctions	7,5E-01	5,88E-02	NaN	ACTR2,IQGAP1,TUBA1C,ZYX
B Cell Receptor Signaling	7,5E-01	3,24E-02	1633	AKT3,BCL2A1,DAPP1,MAP3K9,NRAS,PTEN
Insulin Receptor Signaling	7,5E-01	3,57E-02	2236	AKT3,CBL,NRAS,PPP1CB,PTEN
Integrin Signaling	7,5E-01	2,82E-02	2000	ACTR2,AKT3,NRAS,PPP1CB,PTEN,ZYX
G-Protein Coupled Receptor Signaling	7,5E-01	2,57E-02	NaN	AKT3,CNR2,FPR1,NRAS,PTGER3,RGS4,TBXA2R
Opioid Signaling Pathway	7,5E-01	2,83E-02	-0,378	AKT3,CACNA2D1,CACNB4,NRAS,RGS1,RGS4,RPS6KA5
White Adipose Tissue Browning Pathway	7,5E-01	3,88E-02	0,000	CACNA2D1,CACNB4,CEBPB,RUNX1T1,SLC16A1
Actin Cytoskeleton Signaling	7,35E-01	2,75E-02	0,816	ACTR2,GNG12,IQGAP1,MSN,NRAS,PPP1CB
Role of Osteoblasts, Osteoclasts and Chondrocytes in Rheumatoid Arthritis	7,35E-01	2,73E-02	NaN	ADAM17,AKT3,CBL,CSF1R,SFRP2,WNT16
Cancer Drug Resistance By Drug Efflux	7,35E-01	5,17E-02	NaN	AKT3,NRAS,PTEN
Endometrial Cancer Signaling	7,12E-01	0.05	NaN	AKT3,NRAS,PTEN
Glutamate Dependent Acid Resistance	7,06E-01	0.5	NaN	GAD2
NGF Signaling	6,7E-01	3,51E-02	0,000	AKT3,MAP3K9,NRAS,RPS6KA5
fMLP Signaling in Neutrophils	6,62E-01	3,45E-02	NaN	ACTR2,FPR1,GNG12,NRAS
Role of Tissue Factor in Cancer	6,62E-01	3,42E-02	NaN	AKT3,NRAS,PTEN,RPS6KA5
Signaling by Rho Family GTPases	6,42E-01	2,46E-02	1342	ACTR2,GNG12,IQGAP1,MAP3K9,MSN,SEPTIN6
Ephrin Receptor Signaling	6,42E-01	2,78E-02	2236	ACTR2,AKT3,GNG12,NRAS,SDCBP
FcÎ³RIIB Signaling in B Lymphocytes	6,38E-01	0.04	NaN	CACNA2D1,CACNB4,NRAS
Reelin Signaling in Neurons	6,38E-01	3,1E-02	0,000	ACTR2,AKT3,CNR2,MAP3K9
GÎ±12/13 Signaling	6,38E-01	3,08E-02	0,000	AKT3,LPAR3,NRAS,TBXA2R
ERK5 Signaling	6,38E-01	4,17E-02	NaN	NRAS,RPS6KA5,YWHAH
Colorectal Cancer Metastasis Signaling	6,38E-01	2,37E-02	0,000	AKT3,GNG12,NRAS,PTGER3,TGFBR2,WNT16
Sertoli Cell-Sertoli Cell Junction Signaling	6,38E-01	2,7E-02	NaN	AKT3,MAP3K9,NRAS,PTEN,TUBA1C
Oxidized GTP and dGTP Detoxification	6,38E-01	3,33E-01	NaN	DDX6
Regulation of the Epithelial-Mesenchymal Transition Pathway	6,38E-01	2,6E-02	NaN	ADAM17,AKT3,NRAS,TGFBR2,WNT16
GM-CSF Signaling	6,38E-01	4,29E-02	NaN	AKT3,BCL2A1,NRAS
Erythropoietin Signaling	6,35E-01	3,95E-02	NaN	AKT3,CBL,NRAS
IL-8 Signaling	6,16E-01	2,5E-02	2000	AKT3,GNG12,IQGAP1,LASP1,NRAS
IL-17 Signaling	6,16E-01	3,75E-02	NaN	AKT3,CEBPB,NRAS
CREB Signaling in Neurons	6,16E-01	2,42E-02	NaN	AKT3,CACNA2D1,CACNB4,GNG12,NRAS
Thyroid Cancer Signaling	6,16E-01	3,8E-02	NaN	AKT3,NRAS,PTEN
Type II Diabetes Mellitus Signaling	6,16E-01	2,82E-02	NaN	AKT3,CACNA2D1,CACNB4,CEBPB
Ovarian Cancer Signaling	6,16E-01	2,88E-02	NaN	AKT3,NRAS,PTEN,WNT16
Inhibition of Angiogenesis by TSP1	6,16E-01	5,88E-02	NaN	AKT3,TGFBR2
PEDF Signaling	6,16E-01	3,66E-02	NaN	AKT3,FAS,NRAS
JAK/Stat Signaling	6,16E-01	3,75E-02	NaN	AKT3,CEBPB,NRAS
Senescence Pathway	6,16E-01	2,18E-02	1633	AKT3,CEBPB,NRAS,PTEN,RPS6KA5,TGFBR2
Xenobiotic Metabolism General Signaling Pathway	6,16E-01	2,8E-02	0,000	AKT3,GSTA4,MAP3K9,NRAS
Serine Biosynthesis	0.6	0.2	NaN	PSAT1
Glutamate Degradation III (via 4-aminobutyrate)	0.6	0.2	NaN	GAD2
Docosahexaenoic Acid (DHA) Signaling	5,97E-01	5,26E-02	NaN	AKT3,BCL2A1
RANK Signaling in Osteoclasts	5,97E-01	3,41E-02	NaN	AKT3,CBL,MAP3K9
Acute Myeloid Leukemia Signaling	5,95E-01	3,37E-02	NaN	AKT3,CSF1R,NRAS
Prostate Cancer Signaling	5,78E-01	3,3E-02	NaN	AKT3,NRAS,PTEN
Oncostatin M Signaling	5,72E-01	4,65E-02	NaN	NRAS,OSMR
FAK Signaling	5,72E-01	3,16E-02	NaN	AKT3,NRAS,PTEN
PKCÎ¸ Signaling in T Lymphocytes	5,72E-01	2,58E-02	NaN	CACNA2D1,CACNB4,MAP3K9,NRAS
eNOS Signaling	5,72E-01	2,52E-02	NaN	AKT3,AQP11,AQP2,LPAR3
nNOS Signaling in Skeletal Muscle Cells	5,72E-01	4,88E-02	NaN	CACNA2D1,CACNB4
Ceramide Degradation	5,72E-01	1,67E-01	NaN	ACER3
GABA Receptor Signaling	5,72E-01	3,16E-02	NaN	CACNA2D1,CACNB4,GAD2
cAMP-mediated signaling	5,72E-01	2,19E-02	-1342	CNR2,FPR1,PTGER3,RGS4,TBXA2R
HOTAIR Regulatory Pathway	5,72E-01	2,5E-02	1000	AKT3,PCDH10,PTEN,WNT16
Tight Junction Signaling	5,65E-01	2,38E-02	NaN	AKT3,GOSR2,PTEN,TGFBR2
CXCR4 Signaling	5,65E-01	2,4E-02	NaN	AKT3,ELMO2,GNG12,NRAS
Molecular Mechanisms of Cancer	5,65E-01	1,79E-02	NaN	AKT3,CBL,CDK8,FAS,NRAS,TGFBR2,WNT16
Chronic Myeloid Leukemia Signaling	5,65E-01	2,91E-02	NaN	AKT3,NRAS,TGFBR2
Glioblastoma Multiforme Signaling	5,65E-01	2,42E-02	NaN	AKT3,NRAS,PTEN,WNT16
Superpathway of Serine and Glycine Biosynthesis I	5,65E-01	1,43E-01	NaN	PSAT1
Apoptosis Signaling	5,65E-01	3,03E-02	NaN	BCL2A1,FAS,NRAS
Sumoylation Pathway	5,65E-01	2,91E-02	NaN	ARHGDIG,FAS,SP100
FAT10 Cancer Signaling Pathway	5,65E-01	4,35E-02	NaN	AKT3,TGFBR2
Synaptogenesis Signaling Pathway	5,65E-01	1,92E-02	1000	ACTR2,AKT3,CACNA2D1,CACNB4,GOSR2,NRAS
IGF-1 Signaling	5,61E-01	2,88E-02	NaN	AKT3,NRAS,YWHAH
Sphingosine and Sphingosine-1-phosphate Metabolism	5,58E-01	1,25E-01	NaN	ACER3
GNRH Signaling	5,51E-01	2,31E-02	NaN	CACNA2D1,CACNB4,MAP3K9,NRAS
Wnt/Î²-catenin Signaling	5,51E-01	2,31E-02	-1000	AKT3,SFRP2,TGFBR2,WNT16
PI3K/AKT Signaling	5,42E-01	2,29E-02	2000	AKT3,NRAS,PTEN,YWHAH
Acute Phase Response Signaling	5,41E-01	2,23E-02	2000	AKT3,CEBPB,NRAS,OSMR
HGF Signaling	5,41E-01	2,7E-02	NaN	AKT3,MAP3K9,NRAS
Glioma Signaling	5,41E-01	2,73E-02	NaN	AKT3,NRAS,PTEN
Rac Signaling	5,41E-01	2,68E-02	NaN	ACTR2,IQGAP1,NRAS
RhoGDI Signaling	5,41E-01	2,22E-02	NaN	ACTR2,ARHGDIG,GNG12,MSN
NF-ÎºB Signaling	5,41E-01	2,23E-02	2000	AKT3,NRAS,PELI1,TGFBR2
GPCR-Mediated Nutrient Sensing in Enteroendocrine Cells	5,41E-01	2,68E-02	NaN	CACNA2D1,CACNB4,GNG12
Endocannabinoid Developing Neuron Pathway	5,23E-01	2,61E-02	NaN	AKT3,CNR2,NRAS
Apelin Endothelial Signaling Pathway	5,23E-01	2,61E-02	NaN	AKT3,AQP2,NRAS
Unfolded protein response	5,07E-01	3,57E-02	NaN	CEBPB,SYVN1
p38 MAPK Signaling	5,07E-01	2,54E-02	NaN	FAS,RPS6KA5,TGFBR2
CNTF Signaling	5,06E-01	3,51E-02	NaN	NRAS,RPS6KA5
Role of NANOG in Mammalian Embryonic Stem Cell Pluripotency	5,06E-01	2,52E-02	NaN	AKT3,NRAS,WNT16
ERK/MAPK Signaling	4,91E-01	2,07E-02	NaN	NRAS,PPP1CB,RPS6KA5,YWHAH
Inhibition of ARE-Mediated mRNA Degradation Pathway	4,91E-01	2,46E-02	NaN	AKT3,DDX6,YWHAH
CCR3 Signaling in Eosinophils	4,8E-01	2,42E-02	NaN	GNG12,NRAS,PPP1CB
IL-2 Signaling	4,78E-01	3,28E-02	NaN	AKT3,NRAS
IL-6 Signaling	4,78E-01	2,4E-02	NaN	AKT3,CEBPB,NRAS
P2Y Purigenic Receptor Signaling Pathway	4,7E-01	2,36E-02	NaN	AKT3,GNG12,NRAS
PXR/RXR Activation	4,67E-01	3,08E-02	NaN	AKT3,CYP3A5
p70S6K Signaling	4,67E-01	2,33E-02	NaN	AKT3,NRAS,YWHAH
IL-17A Signaling in Airway Cells	4,67E-01	3,08E-02	NaN	AKT3,PTEN
ErbB2-ErbB3 Signaling	4,67E-01	3,08E-02	NaN	NRAS,PTEN
Netrin Signaling	4,67E-01	3,08E-02	NaN	CACNA2D1,CACNB4
Pyridoxal 5'-phosphate Salvage Pathway	4,67E-01	3,08E-02	NaN	CDK8,MAP3K9
Oleate Biosynthesis II (Animals)	4,67E-01	7,69E-02	NaN	SCD5
Endocannabinoid Neuronal Synapse Pathway	4,67E-01	2,34E-02	NaN	CACNA2D1,CACNB4,CNR2
Thrombin Signaling	4,66E-01	1,92E-02	NaN	AKT3,GNG12,NRAS,PPP1CB
Human Embryonic Stem Cell Pluripotency	4,66E-01	2,22E-02	NaN	AKT3,TGFBR2,WNT16
Androgen Signaling	4,66E-01	2,21E-02	NaN	CACNA2D1,CACNB4,GNG12
ErbB4 Signaling	4,66E-01	2,99E-02	NaN	ADAM17,NRAS
STAT3 Pathway	4,66E-01	2,22E-02	NaN	MAP3K9,NRAS,TGFBR2
Osteoarthritis Pathway	4,66E-01	1,9E-02	NaN	ANXA2,CEBPB,TGFBR2,WNT16
Hepatic Fibrosis Signaling Pathway	4,66E-01	1,63E-02	1633	AKT3,CEBPB,NRAS,PTEN,TGFBR2,WNT16
Eicosanoid Signaling	4,66E-01	3,03E-02	NaN	PTGER3,TBXA2R
SPINK1 General Cancer Pathway	4,58E-01	2,9E-02	NaN	AKT3,NRAS
Small Cell Lung Cancer Signaling	4,46E-01	2,82E-02	NaN	AKT3,PTEN
Hereditary Breast Cancer Signaling	4,46E-01	2,14E-02	NaN	AKT3,NRAS,PTEN
Actin Nucleation by ARP-WASP Complex	4,46E-01	2,78E-02	NaN	ACTR2,NRAS
Ephrin B Signaling	4,46E-01	2,78E-02	NaN	CBL,GNG12
Neuroinflammation Signaling Pathway	4,46E-01	1,67E-02	2236	AKT3,CSF1R,FAS,GAD2,TGFBR2
Non-Small Cell Lung Cancer Signaling	4,4E-01	2,74E-02	NaN	AKT3,NRAS
RAN Signaling	4,39E-01	5,88E-02	NaN	IPO5
VDR/RXR Activation	4,38E-01	2,56E-02	NaN	CEBPB,CYP24A1
IL-3 Signaling	4,38E-01	2,53E-02	NaN	AKT3,NRAS
IL-15 Signaling	4,38E-01	2,67E-02	NaN	AKT3,NRAS
Angiopoietin Signaling	4,38E-01	2,67E-02	NaN	AKT3,NRAS
Relaxin Signaling	4,38E-01	0.02	NaN	AKT3,GNG12,RXFP1
Antiproliferative Role of Somatostatin Receptor 2	4,38E-01	2,6E-02	NaN	GNG12,NRAS
Renal Cell Carcinoma Signaling	4,38E-01	2,5E-02	NaN	AKT3,NRAS
Role of Macrophages, Fibroblasts and Endothelial Cells in Rheumatoid Arthritis	4,38E-01	1,6E-02	NaN	AKT3,CEBPB,NRAS,SFRP2,WNT16
Estrogen-Dependent Breast Cancer Signaling	4,38E-01	2,7E-02	NaN	AKT3,NRAS
Role of MAPK Signaling in the Pathogenesis of Influenza	4,38E-01	2,5E-02	NaN	AKT3,NRAS
D-myo-inositol (1,3,4)-trisphosphate Biosynthesis	4,38E-01	5,56E-02	NaN	PTEN
DNA damage-induced 14-3-3Ïƒ Signaling	4,38E-01	5,26E-02	NaN	AKT3
Chemokine Signaling	4,38E-01	2,5E-02	NaN	NRAS,PPP1CB
Phagosome Maturation	4,38E-01	1,99E-02	NaN	ATP6AP1L,GOSR2,TUBA1C
Macropinocytosis Signaling	4,38E-01	2,63E-02	NaN	CSF1R,NRAS
Apelin Muscle Signaling Pathway	4,38E-01	5,26E-02	NaN	AKT3
Cardiac Hypertrophy Signaling (Enhanced)	4,38E-01	1,44E-02	-0,378	AKT3,MAP3K9,NRAS,PTEN,RPS6KA5,TGFBR2,WNT16
BEX2 Signaling Pathway	4,38E-01	2,53E-02	NaN	AKT3,PTEN
Prolactin Signaling	4,32E-01	2,47E-02	NaN	CEBPB,NRAS
NF-ÎºB Activation by Viruses	4,27E-01	2,44E-02	NaN	AKT3,NRAS
Cardiac Hypertrophy Signaling	4,25E-01	1,67E-02	NaN	GNG12,MAP3K9,NRAS,TGFBR2
HER-2 Signaling in Breast Cancer	4,25E-01	2,38E-02	NaN	AKT3,NRAS
VEGF Family Ligand-Receptor Interactions	4,25E-01	2,38E-02	NaN	AKT3,NRAS
GÎ±q Signaling	4,25E-01	1,9E-02	NaN	AKT3,GNG12,RGS4
HIPPO signaling	4,25E-01	2,35E-02	NaN	PPP1CB,YWHAH
Estrogen Receptor Signaling	4,25E-01	1,52E-02	1342	AKT3,CDK8,NRAS,PPP1CB,PTEN
FGF Signaling	4,25E-01	2,38E-02	NaN	AKT3,RPS6KA5
IL-4 Signaling	4,25E-01	2,35E-02	NaN	AKT3,NRAS
Glucocorticoid Receptor Signaling	4,15E-01	1,49E-02	NaN	AKT3,CEBPB,NRAS,TGFBR2,YWHAH
Ceramide Signaling	4,15E-01	2,27E-02	NaN	AKT3,NRAS
Superpathway of D-myo-inositol (1,4,5)-trisphosphate Metabolism	4,15E-01	4,35E-02	NaN	PTEN
Apelin Cardiac Fibroblast Signaling Pathway	4,15E-01	4,35E-02	NaN	AKT3
Systemic Lupus Erythematosus In T Cell Signaling Pathway	4,15E-01	1,5E-02	0,447	AKT3,CBL,FAS,MSN,NRAS
IL-22 Signaling	4,12E-01	4,17E-02	NaN	AKT3
Cdc42 Signaling	4,12E-01	1,8E-02	NaN	ACTR2,IQGAP1,PPP1CB
Regulation of IL-2 Expression in Activated and Anergic T Lymphocytes	4,12E-01	2,25E-02	NaN	NRAS,TGFBR2
Tumoricidal Function of Hepatic Natural Killer Cells	4,12E-01	4,17E-02	NaN	FAS
Role of JAK family kinases in IL-6-type Cytokine Signaling	4,01E-01	0.04	NaN	OSMR
Bupropion Degradation	4,01E-01	0.04	NaN	CYP3A5
Regulation of Actin-based Motility by Rho	3,94E-01	2,13E-02	NaN	ACTR2,PPP1CB
Melanocyte Development and Pigmentation Signaling	3,94E-01	2,13E-02	NaN	NRAS,RPS6KA5
Apelin Liver Signaling Pathway	3,94E-01	3,85E-02	NaN	FAS
T Cell Exhaustion Signaling Pathway	3,94E-01	1,71E-02	NaN	AKT3,NRAS,TGFBR2
Î±-Adrenergic Signaling	3,9E-01	2,08E-02	NaN	GNG12,NRAS
TGF-Î² Signaling	3,9E-01	2,08E-02	NaN	NRAS,TGFBR2
Bladder Cancer Signaling	3,88E-01	2,06E-02	NaN	NRAS,RPS6KA5
Salvage Pathways of Pyrimidine Ribonucleotides	3,88E-01	2,06E-02	NaN	CDK8,MAP3K9
Role of NFAT in Regulation of the Immune Response	3,85E-01	1,66E-02	NaN	AKT3,GNG12,NRAS
Granulocyte Adhesion and Diapedesis	3,85E-01	1,67E-02	NaN	CXCL14,FPR1,MSN
UVA-Induced MAPK Signaling	3,85E-01	2,04E-02	NaN	NRAS,RPS6KA5
VEGF Signaling	3,85E-01	2,02E-02	NaN	AKT3,NRAS
Natural Killer Cell Signaling	3,7E-01	1,52E-02	NaN	AKT3,MAP3K9,NRAS
Circadian Rhythm Signaling	3,7E-01	3,03E-02	NaN	BHLHE40
Synaptic Long Term Depression	3,7E-01	1,59E-02	NaN	CACNA2D1,CACNB4,NRAS
NRF2-mediated Oxidative Stress Response	3,7E-01	1,59E-02	NaN	BACH1,GSTA4,NRAS
RAR Activation	3,7E-01	1,55E-02	NaN	AKT3,PRMT2,PTEN
Clathrin-mediated Endocytosis Signaling	3,7E-01	1,55E-02	NaN	ACTR2,CBL,EPS15
Cytotoxic T Lymphocyte-mediated Apoptosis of Target Cells	3,7E-01	2,94E-02	NaN	FAS
CDK5 Signaling	3,7E-01	1,85E-02	NaN	NRAS,PPP1CB
iCOS-iCOSL Signaling in T Helper Cells	3,7E-01	1,8E-02	NaN	AKT3,PTEN
Type I Diabetes Mellitus Signaling	3,7E-01	1,8E-02	NaN	FAS,GAD2
Production of Nitric Oxide and Reactive Oxygen Species in Macrophages	3,7E-01	1,6E-02	NaN	AKT3,MAP3K9,PPP1CB
Pancreatic Adenocarcinoma Signaling	3,7E-01	1,83E-02	NaN	AKT3,TGFBR2
G Protein Signaling Mediated by Tubby	3,7E-01	3,23E-02	NaN	GNG12
ILK Signaling	3,7E-01	1,58E-02	NaN	AKT3,PTEN,RPS6KA5
Gap Junction Signaling	3,7E-01	1,52E-02	NaN	AKT3,NRAS,TUBA1C
Telomerase Signaling	3,7E-01	1,87E-02	NaN	AKT3,NRAS
Mouse Embryonic Stem Cell Pluripotency	3,7E-01	1,94E-02	NaN	AKT3,NRAS
Glutathione-mediated Detoxification	3,7E-01	3,12E-02	NaN	GSTA4
Acetone Degradation I (to Methylglyoxal)	3,7E-01	3,33E-02	NaN	CYP3A5
SAPK/JNK Signaling	3,7E-01	1,96E-02	NaN	MAP3K9,NRAS
Xenobiotic Metabolism Signaling	3,7E-01	1,39E-02	NaN	CYP3A5,GSTA4,MAP3K9,NRAS
T Cell Receptor Signaling	3,7E-01	1,9E-02	NaN	CBL,NRAS
PD-1, PD-L1 cancer immunotherapy pathway	3,7E-01	1,89E-02	NaN	AKT3,PTEN
Adrenomedullin signaling pathway	3,7E-01	1,52E-02	NaN	AKT3,CEBPB,NRAS
Xenobiotic Metabolism PXR Signaling Pathway	3,7E-01	1,56E-02	NaN	CYP3A5,GSTA4,PPP1CB
HIF1Î± Signaling	3,65E-01	1,77E-02	NaN	AKT3,NRAS
IL-17A Signaling in Fibroblasts	3,65E-01	2,86E-02	NaN	CEBPB
Fc Epsilon RI Signaling	3,52E-01	1,71E-02	NaN	AKT3,NRAS
Role of PKR in Interferon Induction and Antiviral Response	3,52E-01	1,71E-02	NaN	COLEC12,FAS
Sphingosine-1-phosphate Signaling	3,52E-01	1,71E-02	NaN	ACER3,AKT3
Notch Signaling	3,52E-01	2,7E-02	NaN	ADAM17
CD28 Signaling in T Helper Cells	3,44E-01	1,67E-02	NaN	ACTR2,AKT3
mTOR Signaling	3,44E-01	1,43E-02	NaN	AKT3,NRAS,RPS6KA5
Protein Kinase A Signaling	3,44E-01	1,26E-02	1000	GNG12,PPP1CB,PTEN,TGFBR2,YWHAH
Antiproliferative Role of TOB in T Cell Signaling	3,44E-01	2,56E-02	NaN	TGFBR2
Inhibition of Matrix Metalloproteases	3,44E-01	2,56E-02	NaN	ADAM17
Estrogen Biosynthesis	3,28E-01	2,44E-02	NaN	CYP3A5
Role of IL-17F in Allergic Inflammatory Airway Diseases	3,21E-01	2,38E-02	NaN	RPS6KA5
BAG2 Signaling Pathway	3,15E-01	2,33E-02	NaN	ANXA2
Synaptic Long Term Potentiation	3,13E-01	1,55E-02	NaN	NRAS,PPP1CB
EIF2 Signaling	3,11E-01	1,34E-02	NaN	AKT3,NRAS,PPP1CB
IL-23 Signaling Pathway	3,11E-01	2,27E-02	NaN	AKT3
IL-12 Signaling and Production in Macrophages	3,06E-01	1,52E-02	NaN	AKT3,CEBPB
Role of Oct4 in Mammalian Embryonic Stem Cell Pluripotency	3,05E-01	2,17E-02	NaN	TASOR
Systemic Lupus Erythematosus Signaling	3,05E-01	1,31E-02	NaN	AKT3,CBL,NRAS
Adipogenesis pathway	3,05E-01	1,49E-02	NaN	CEBPB,RUNX1T1
PFKFB4 Signaling Pathway	3,05E-01	2,17E-02	NaN	RPS6KA5
Triacylglycerol Degradation	3,01E-01	2,13E-02	NaN	ABHD2
Huntington's Disease Signaling	2,98E-01	1,27E-02	NaN	AKT3,GNG12,GOSR2
Autoimmune Thyroid Disease Signaling	2,98E-01	2,04E-02	NaN	FAS
Graft-versus-Host Disease Signaling	2,98E-01	2,08E-02	NaN	FAS
Myc Mediated Apoptosis Signaling	2,98E-01	0.02	NaN	FAS
D-myo-inositol (1,4,5,6)-Tetrakisphosphate Biosynthesis	2,98E-01	1,42E-02	NaN	PAWR,PTEN
D-myo-inositol (3,4,5,6)-tetrakisphosphate Biosynthesis	2,98E-01	1,42E-02	NaN	PAWR,PTEN
Cardiac Î²-adrenergic Signaling	2,98E-01	1,42E-02	NaN	GNG12,PPP1CB
Amyloid Processing	2,98E-01	0.02	NaN	AKT3
Cell Cycle: G2/M DNA Damage Checkpoint Regulation	2,98E-01	2,04E-02	NaN	YWHAH
Iron homeostasis signaling pathway	2,98E-01	1,46E-02	NaN	ATP6AP1L,CYBRD1
Aryl Hydrocarbon Receptor Signaling	2,96E-01	1,4E-02	NaN	FAS,GSTA4
UVC-Induced MAPK Signaling	2,96E-01	1,96E-02	NaN	NRAS
Endocannabinoid Cancer Inhibition Pathway	2,96E-01	1,4E-02	NaN	AKT3,CNR2
UVB-Induced MAPK Signaling	2,92E-01	1,92E-02	NaN	RPS6KA5
Corticotropin Releasing Hormone Signaling	2,92E-01	1,38E-02	NaN	CACNA2D1,CACNB4
CD27 Signaling in Lymphocytes	2,91E-01	1,89E-02	NaN	MAP3K9
Lymphotoxin Î² Receptor Signaling	2,91E-01	1,89E-02	NaN	AKT3
Factors Promoting Cardiogenesis in Vertebrates	2,81E-01	1,33E-02	NaN	TGFBR2,WNT16
EGF Signaling	2,81E-01	1,82E-02	NaN	AKT3
Cell Cycle Control of Chromosomal Replication	2,8E-01	1,79E-02	NaN	CDK8
Nicotine Degradation III	2,8E-01	1,79E-02	NaN	CYP3A5
Semaphorin Signaling in Neurons	2,74E-01	1,67E-02	NaN	DPYSL5
Phospholipase C Signaling	2,74E-01	1,17E-02	NaN	GNG12,NRAS,PPP1CB
Regulation of eIF4 and p70S6K Signaling	2,74E-01	1,27E-02	NaN	AKT3,NRAS
D-myo-inositol-5-phosphate Metabolism	2,74E-01	1,28E-02	NaN	PAWR,PTEN
Melatonin Degradation I	2,74E-01	1,67E-02	NaN	CYP3A5
3-phosphoinositide Degradation	2,74E-01	1,29E-02	NaN	PAWR,PTEN
PCP pathway	2,74E-01	1,67E-02	NaN	WNT16
Gustation Pathway	2,74E-01	1,3E-02	NaN	CACNA2D1,CACNB4
SPINK1 Pancreatic Cancer Pathway	2,74E-01	1,67E-02	NaN	TGFBR2
Necroptosis Signaling Pathway	2,74E-01	1,27E-02	NaN	FAS,PELI1
Induction of Apoptosis by HIV1	2,7E-01	1,64E-02	NaN	FAS
Thrombopoietin Signaling	2,64E-01	1,59E-02	NaN	NRAS
HMGB1 Signaling	2,64E-01	1,21E-02	NaN	AKT3,NRAS
Role of PI3K/AKT Signaling in the Pathogenesis of Influenza	2,64E-01	1,56E-02	NaN	AKT3
Dopamine-DARPP32 Feedback in cAMP Signaling	2,64E-01	1,23E-02	NaN	PAWR,PPP1CB
Nicotine Degradation II	2,64E-01	1,54E-02	NaN	CYP3A5
3-phosphoinositide Biosynthesis	2,64E-01	1,21E-02	NaN	PAWR,PTEN
Superpathway of Melatonin Degradation	2,64E-01	1,54E-02	NaN	CYP3A5
Regulation of Cellular Mechanics by Calpain Protease	2,64E-01	1,54E-02	NaN	NRAS
Tec Kinase Signaling	2,64E-01	1,22E-02	NaN	FAS,GNG12
Protein Ubiquitination Pathway	2,62E-01	1,1E-02	NaN	CBL,USP13,USP6
Systemic Lupus Erythematosus In B Cell Signaling Pathway	2,6E-01	1,09E-02	NaN	AKT3,CBL,NRAS
Role of JAK1 and JAK3 in Î³c Cytokine Signaling	2,5E-01	1,45E-02	NaN	NRAS
Growth Hormone Signaling	2,43E-01	1,41E-02	NaN	RPS6KA5
Basal Cell Carcinoma Signaling	2,4E-01	1,39E-02	NaN	WNT16
T Helper Cell Differentiation	2,38E-01	1,37E-02	NaN	TGFBR2
Leptin Signaling in Obesity	2,38E-01	1,35E-02	NaN	AKT3
Glioma Invasiveness Signaling	2,38E-01	1,35E-02	NaN	NRAS
Hypoxia Signaling in the Cardiovascular System	2,38E-01	1,35E-02	NaN	PTEN
TREM1 Signaling	2,36E-01	1,33E-02	NaN	AKT3
GDNF Family Ligand-Receptor Interactions	2,35E-01	1,32E-02	NaN	NRAS
Neurotrophin/TRK Signaling	2,35E-01	1,32E-02	NaN	NRAS
Hepatic Fibrosis / Hepatic Stellate Cell Activation	2,34E-01	1,08E-02	NaN	FAS,TGFBR2
Dopamine Receptor Signaling	2,34E-01	1,3E-02	NaN	PPP1CB
Role of Wnt/GSK-3Î² Signaling in the Pathogenesis of Influenza	2,34E-01	1,28E-02	NaN	WNT16
IL-7 Signaling Pathway	2,34E-01	1,28E-02	NaN	AKT3
Agrin Interactions at Neuromuscular Junction	2,33E-01	1,27E-02	NaN	NRAS
Xenobiotic Metabolism CAR Signaling Pathway	2,33E-01	1,06E-02	NaN	CYP3A5,GSTA4
PPARÎ±/RXRÎ± Activation	2,32E-01	1,05E-02	NaN	NRAS,TGFBR2
Cyclins and Cell Cycle Regulation	2,28E-01	1,23E-02	NaN	MYT1
Agranulocyte Adhesion and Diapedesis	2,28E-01	1,04E-02	NaN	CXCL14,MSN
LPS-stimulated MAPK Signaling	2,28E-01	1,22E-02	NaN	NRAS
Leukocyte Extravasation Signaling	2,23E-01	1,02E-02	NaN	EDIL3,MSN
TR/RXR Activation	2,23E-01	1,19E-02	NaN	AKT3
Superpathway of Inositol Phosphate Compounds	2,23E-01	1,01E-02	NaN	PAWR,PTEN
BMP signaling pathway	2,23E-01	1,18E-02	NaN	NRAS
Allograft Rejection Signaling	2,23E-01	1,16E-02	NaN	FAS
PDGF Signaling	2,23E-01	1,16E-02	NaN	NRAS
CTLA4 Signaling in Cytotoxic T Lymphocytes	2,16E-01	1,12E-02	NaN	AKT3
Crosstalk between Dendritic Cells and Natural Killer Cells	2,16E-01	1,12E-02	NaN	FAS
Altered T Cell and B Cell Signaling in Rheumatoid Arthritis	2,15E-01	1,11E-02	NaN	FAS
IL-1 Signaling	2,15E-01	1,1E-02	NaN	GNG12
Death Receptor Signaling	2,15E-01	1,1E-02	NaN	FAS
Calcium Signaling	2,15E-01	9,71E-03	NaN	CACNA2D1,CACNB4
ErbB Signaling	2,08E-01	1,06E-02	NaN	NRAS
Amyotrophic Lateral Sclerosis Signaling	2,02E-01	1,03E-02	NaN	AKT3
PAK Signaling	2,02E-01	1,03E-02	NaN	NRAS
Nitric Oxide Signaling in the Cardiovascular System	1,99E-01	1,01E-02	NaN	AKT3
Apelin Cardiomyocyte Signaling Pathway	1,99E-01	1,01E-02	NaN	AKT3
PPAR Signaling	1,88E-01	9,62E-03	NaN	NRAS
Virus Entry via Endocytic Pathways	1,83E-01	9,35E-03	NaN	NRAS
GÎ±s Signaling	1,83E-01	9,35E-03	NaN	GNG12
Paxillin Signaling	1,82E-01	9,26E-03	NaN	NRAS
LPS/IL-1 Mediated Inhibition of RXR Function	0	8,93E-03	NaN	CYP3A5,GSTA4
Hepatic Cholestasis	0	5,41E-03	NaN	CYP3A5
FXR/RXR Activation	0	7,94E-03	NaN	AKT3
IL-15 Production	0	8,26E-03	NaN	CSF1R
Dendritic Cell Maturation	0	5,46E-03	NaN	AKT3
Cellular Effects of Sildenafil (Viagra)	0	7,63E-03	NaN	PPP1CB
Endothelin-1 Signaling	0	5,32E-03	NaN	NRAS
Renin-Angiotensin Signaling	0	8,47E-03	NaN	NRAS
Cholecystokinin/Gastrin-mediated Signaling	0	8,4E-03	NaN	NRAS
AMPK Signaling	0	4,67E-03	NaN	AKT3
Sperm Motility	0	4,48E-03	NaN	CSF1R
Th1 and Th2 Activation Pathway	0	5,85E-03	NaN	TGFBR2
Th2 Pathway	0	7,35E-03	NaN	TGFBR2
GP6 Signaling Pathway	0	8,4E-03	NaN	AKT3
Sirtuin Signaling Pathway	0	3,44E-03	NaN	TUBA1C
