# Supplementary material for: High Levels of Prebiotic Resistant Starch in Diet Modulate a Specific Pattern of miRNAs Expression Profile Associated to a Better Overall Survival in Pancreatic Cancer
Source: Biomolecules. 2020 Dec 29;11(1):26. doi: 10.3390/biom11010026 (PMC7824309; doi:10.3390/biom11010026)
Supplement: Supplementary file 1 [file biomolecules-11-00026-s001.zip › Supplementary Table 1.xls]

## Sheet: Sheet0
Table 1.Differentially expressed miRNA and predicted miRNA-target genes in ERSD vs control fed mice with FDR adjusted P value of <0.05.
miRNA	Adj. P-value	Expr Fold Change	Source	Confidence	Symbol	Expr Fold Change
hsa-miR-103a-3p	0.0245842	-1,649	TargetScan Human	High (predicted)	ACER3	4,402
			TargetScan Human	High (predicted)	ACTR2	4,214
			TargetScan Human	High (predicted)	AGFG1	3,735
			TargetScan Human	High (predicted)	AMMECR1	3,459
			TargetScan Human	High (predicted)	ARL4C	22,506
			TargetScan Human	High (predicted)	BHLHE40	3,613
			TargetScan Human	High (predicted)	CACNA2D1	4,544
			TargetScan Human	High (predicted)	CCDC50	5,779
			TargetScan Human	High (predicted)	CHD1	2,082
			TargetScan Human	High (predicted)	CIAPIN1	3,553
			TargetScan Human	High (predicted)	CYBC1	2,479
			TargetScan Human	High (predicted)	DAPP1	5,460
			TargetScan Human	High (predicted)	FRYL	2,996
			TargetScan Human	High (predicted)	GPC6	7,247
			TargetScan Human	High (predicted)	GPR183	6,276
			TargetScan Human	High (predicted)	IQGAP1	4,623
			TargetScan Human	High (predicted)	MBOAT1	5,529
			TargetScan Human	High (predicted)	N4BP1	3,226
			TargetScan Human	High (predicted)	PAWR	4,109
			TargetScan Human	High (predicted)	PHACTR2	4,044
			TargetScan Human	High (predicted)	PHF20	2,946
			TargetScan Human	High (predicted)	PPP2R3C	3,238
			TargetScan Human	High (predicted)	RAB10	1,800
			TargetScan Human	High (predicted)	RASSF8	4,077
			TargetScan Human	High (predicted)	RRAGC	3,192
			TargetScan Human	High (predicted)	RUNX1T1	3,890
			TargetScan Human	High (predicted)	SDCBP	2,397
			TargetScan Human	High (predicted)	SEPTIN6	4,318
			TargetScan Human	High (predicted)	SH3BP5	4,604
			TargetScan Human	High (predicted)	SPATS2L	3,778
			TargetScan Human	High (predicted)	SUSD6	3,268
			TargetScan Human	High (predicted)	TBC1D31	2,369
			TargetScan Human	High (predicted)	TGFBR2	3,354
			TargetScan Human	High (predicted)	VCAN	98,080
			TargetScan Human	High (predicted)	YWHAH	3,041
			TargetScan Human	High (predicted)	ZBTB34	2,280
			TargetScan Human	High (predicted)	ZYX	9,472
hsa-miR-122-5p	0.0378167	-3,398	miRecords	Experimentally Observed	ADAM17	2,876
			TargetScan Human,miRecords	Experimentally Observed,Moderate (predicted)	AKT3	3,495
			miRecords	Experimentally Observed	ANXA11	2,878
			miRecords	Experimentally Observed	AP3M2	6,753
			miRecords	Experimentally Observed	ATP11A	3,179
			TargetScan Human	High (predicted)	BCL2A1	24,678
			TargetScan Human	High (predicted)	C19orf54	1,766
			TargetScan Human	High (predicted)	CCAR1	2,347
			miRecords	Experimentally Observed	CERS6	4,733
			TargetScan Human	High (predicted)	CLIC1	10,676
			TargetScan Human	High (predicted)	CLIC4	3,618
			TargetScan Human	High (predicted)	COLEC12	6,226
			TargetScan Human	High (predicted)	CYBRD1	5,229
			TargetScan Human	High (predicted)	EOGT	2,627
			miRecords	Experimentally Observed	GALNT10	6,652
			TargetScan Human	High (predicted)	MSRB3	9,414
			miRecords	Experimentally Observed	NFATC2IP	2,490
			miRecords	Experimentally Observed	OSMR	9,359
			TargetScan Human	High (predicted)	PLEKHB2	4,178
			TargetScan Human	High (predicted)	PRMT2	10,372
			TargetScan Human	High (predicted)	TMX3	1,664
			miRecords	Experimentally Observed	TRIB1	2,529
			TargetScan Human	High (predicted)	TUBA1C	6,808
			TargetScan Human	High (predicted)	ZNF827	2,435
hsa-miR-1247-3p	0.0226965	2,474	TargetScan Human	High (predicted)	ACAD10	-1,776
			TargetScan Human	High (predicted)	ARHGDIG	-8,752
			TargetScan Human	High (predicted)	CARD14	-1,495
			TargetScan Human	High (predicted)	DPYSL5	-1,328
			TargetScan Human	High (predicted)	GOSR2	-1,747
			TargetScan Human	High (predicted)	KIAA0513	-3,011
			TargetScan Human	High (predicted)	LRFN1	-1,828
			TargetScan Human	High (predicted)	MCF2L2	-1,816
			TargetScan Human	High (predicted)	PTPRN2	-6,605
			TargetScan Human	High (predicted)	REM1	-2,335
			TargetScan Human	High (predicted)	SFTPC	-7,342
			TargetScan Human	High (predicted)	SLC25A34	-3,878
			TargetScan Human	High (predicted)	SMIM7	-2,036
			TargetScan Human	High (predicted)	SYVN1	-1,906
			TargetScan Human	High (predicted)	TBXA2R	-3,929
			TargetScan Human	High (predicted)	TMUB1	-1,839
			TargetScan Human	High (predicted)	ZNF70	-2,440
hsa-miR-125a-5p	0.0105109	2,013	TarBase,TargetScan Human	Experimentally Observed,High (predicted)	ABTB1	-3,253
			TarBase,TargetScan Human,miRecords	Experimentally Observed,High (predicted)	ARID3B	-1,554
			miRecords	Experimentally Observed	ATP6AP1L	-2,317
			TargetScan Human	High (predicted)	CNR2	-2,555
			TargetScan Human	High (predicted)	CYP24A1	-1,424
			miRecords	Experimentally Observed	DICER1	-1,370
			TargetScan Human	High (predicted)	KCNK10	-1,468
			TargetScan Human	High (predicted)	LINC02693	-1,667
			TargetScan Human	High (predicted)	LYRM9	-4,442
			TargetScan Human	High (predicted)	MYT1	-1,510
			TargetScan Human	High (predicted)	NIPAL4	-1,930
			TargetScan Human	High (predicted)	PRRC1	-1,740
			TargetScan Human	High (predicted)	PRXL2A	-3,074
			TargetScan Human	High (predicted)	RAB3D	-7,445
			TargetScan Human	High (predicted)	SFXN2	-3,497
			TargetScan Human	High (predicted)	SLC25A15	-5,434
			TargetScan Human	High (predicted)	SLC25A35	-1,399
			TargetScan Human	High (predicted)	SYVN1	-1,906
			TargetScan Human	High (predicted)	TMEM135	-1,413
			TargetScan Human	High (predicted)	TMEM161B	-1,561
			TargetScan Human	High (predicted)	VWC2	-1,765
hsa-miR-140-3p	0.0178053	-3,973	TargetScan Human	High (predicted)	ABHD2	2,991
			TargetScan Human	High (predicted)	ADAM9	11,483
			TargetScan Human	High (predicted)	ATP6AP2	3,046
			TargetScan Human	High (predicted)	CBL	3,921
			TargetScan Human	High (predicted)	GOPC	1,745
			TargetScan Human	High (predicted)	MRFAP1	2,255
			TargetScan Human	High (predicted)	RGS1	33,848
			TargetScan Human	High (predicted)	UBAP2L	2,419
			TargetScan Human	High (predicted)	ZNF131	2,775
hsa-miR-200a-3p	0.0298797	1,819	TargetScan Human	High (predicted)	AQP11	-7,876
			TargetScan Human	High (predicted)	CDK8	-1,415
			miRecords	Experimentally Observed	ELMO2	-2,314
			TargetScan Human	High (predicted)	IPO5	-2,315
			TargetScan Human	High (predicted)	LMO3	-19,389
			TargetScan Human	High (predicted)	LPAR3	-24,105
			TargetScan Human	High (predicted)	MAGEB4	-1,324
			TargetScan Human	High (predicted)	MSANTD4	-1,604
			TargetScan Human	High (predicted)	PGRMC2	-2,762
			TargetScan Human	High (predicted)	SCD5	-1,896
			TargetScan Human	High (predicted)	SMIM7	-2,036
			TargetScan Human	High (predicted)	TADA1	-1,360
			TargetScan Human	High (predicted)	TCF24	-1,523
hsa-miR-148a-3p	0.0105109	2,242	TargetScan Human	High (predicted)	ADGRB3	-1,469
			TargetScan Human	High (predicted)	EIF4E3	-2,616
			TargetScan Human	High (predicted)	ELAVL4	-1,509
			TargetScan Human	High (predicted)	LRP2	-1,420
			TargetScan Human	High (predicted)	MAP3K9	-1,693
			TargetScan Human	High (predicted)	PABPC1L	-1,550
			TargetScan Human	High (predicted)	PARPBP	-1,303
			TargetScan Human	High (predicted)	PCDH10	-1,638
			TargetScan Human	High (predicted)	PLAA	-1,390
			TargetScan Human	High (predicted)	PTEN	-1,798
			TargetScan Human	High (predicted)	PTGER3	-1,894
			TargetScan Human,miRecords	Experimentally Observed,High (predicted)	RPS6KA5	-1,341
			TargetScan Human	High (predicted)	RXFP1	-1,408
			TargetScan Human	High (predicted)	USP6	-2,654
hsa-miR-150-5p	0.00721039	-21,640	Ingenuity Expert Findings	Experimentally Observed	BACH1	1,980
			Ingenuity Expert Findings	Experimentally Observed	CEBPB	3,528
			TargetScan Human	High (predicted)	CERS5	3,402
			TargetScan Human	High (predicted)	CMTM6	4,054
			Ingenuity Expert Findings	Experimentally Observed	CSF1R	10,715
			TargetScan Human	High (predicted)	CXCL14	19,297
			TargetScan Human	High (predicted)	FAM32A	2,479
			TargetScan Human	High (predicted)	PEA15	7,557
			TargetScan Human	High (predicted)	RAB32	4,269
hsa-miR-182-5p	0.0171879	2,173	TargetScan Human	High (predicted)	AQP2	-1,700
			TargetScan Human	High (predicted)	BOD1L2	-1,543
			TargetScan Human	High (predicted)	CACNB4	-1,502
			TargetScan Human	High (predicted)	DEPDC4	-1,383
			TargetScan Human	High (predicted)	EXOC3-AS1	-1,880
			TargetScan Human	High (predicted)	GAD2	-1,653
			TargetScan Human	High (predicted)	GLRA3	-1,636
			TargetScan Human	High (predicted)	IMPG1	-2,288
			TargetScan Human	High (predicted)	MFAP3L	-1,439
			TargetScan Human	High (predicted)	MYRIP	-14,158
			TargetScan Human	High (predicted)	SPIN3	-1,540
			TargetScan Human	High (predicted)	USP13	-1,880
hsa-miR-191-5p	0.0222138	-2,584	TargetScan Human	High (predicted)	CEBPB	3,528
			TargetScan Human	High (predicted)	DDHD1	2,737
			TargetScan Human	High (predicted)	DDX6	2,109
			TargetScan Human	High (predicted)	PPP1CB	1,916
			TargetScan Human	High (predicted)	SLC25A24	2,674
			TargetScan Human	High (predicted)	WSB1	2,323
			TargetScan Human	High (predicted)	ZBTB34	2,280
hsa-miR-200b-3p	0.0170255	2,324	miRecords	Experimentally Observed	ELMO2	-2,314
			TargetScan Human	High (predicted)	GSTA4	-4,375
			TargetScan Human	High (predicted)	MCFD2	-4,587
			TargetScan Human	High (predicted)	NOVA1	-1,360
			TargetScan Human	High (predicted)	PSAT1	-29,322
			Ingenuity Expert Findings	Experimentally Observed	PTEN	-1,798
			TargetScan Human	High (predicted)	RBM46	-1,828
			TargetScan Human	High (predicted)	SERPINI1	-8,295
			TargetScan Human	High (predicted)	WNT16	-1,411
hsa-miR-342-3p	0.0298797	-8,507	TargetScan Human	High (predicted)	ADAM9	11,483
			TargetScan Human	High (predicted)	BTN2A1	2,911
			TargetScan Human	High (predicted)	CCSAP	2,986
			TargetScan Human	High (predicted)	DRAM1	4,811
			TargetScan Human	High (predicted)	DTNBP1	3,433
			TargetScan Human	High (predicted)	LASP1	2,421
			TargetScan Human	High (predicted)	MRFAP1	2,255
			TargetScan Human	High (predicted)	PLEKHB2	4,178
			TargetScan Human	High (predicted)	RGS4	10,936
			TargetScan Human	High (predicted)	TASOR	2,891
hsa-miR-378a-5p	0.0277825	-1,504	TargetScan Human	High (predicted)	CCNG2	2,042
			TargetScan Human	High (predicted)	CYP3A5	6,619
			TargetScan Human	High (predicted)	FPR1	10,039
			TargetScan Human	High (predicted)	GNG12	2,787
			TargetScan Human	High (predicted)	KBTBD4	1,673
			TargetScan Human	High (predicted)	PCBP2	1,968
			TargetScan Human	High (predicted)	PELI1	10,106
			TargetScan Human	High (predicted)	RAB31	156,113
			TargetScan Human	High (predicted)	SP100	5,257
hsa-miR-425-5p	0.0452977	-2,586	TargetScan Human	High (predicted)	ANXA2	8,000
			TargetScan Human	High (predicted)	EDIL3	11,174
			TargetScan Human	High (predicted)	FAS	5,827
			TargetScan Human	High (predicted)	MPZL1	2,455
			TargetScan Human	High (predicted)	NRAS	1,609
			TargetScan Human	High (predicted)	PGM2L1	7,246
			TargetScan Human	High (predicted)	SLC16A1	5,629
			TargetScan Human	High (predicted)	ZNF226	3,813
hsa-miR-6800-5p	0.0298797	-2,631	TargetScan Human	High (predicted)	CMTM3	16,006
			TargetScan Human	High (predicted)	EDIL3	11,174
			TargetScan Human	High (predicted)	EPS15	4,138
			TargetScan Human	High (predicted)	FOLR2	5,183
			TargetScan Human	High (predicted)	MSN	7,175
			TargetScan Human	High (predicted)	QKI	6,354
			TargetScan Human	High (predicted)	SFRP2	22,903
			TargetScan Human	High (predicted)	SLC38A2	1,710
			TargetScan Human	High (predicted)	TPK1	5,300
