# Supplementary material for: High Levels of Prebiotic Resistant Starch in Diet Modulate a Specific Pattern of miRNAs Expression Profile Associated to a Better Overall Survival in Pancreatic Cancer
Source: Biomolecules. 2020 Dec 29;11(1):26. doi: 10.3390/biom11010026 (PMC7824309; doi:10.3390/biom11010026)
Supplement: Supplementary file 1 [file biomolecules-11-00026-s001.zip › Supplementary Table 2.xlsx]

## Sheet: Sheet0
Table 2. Ingenuity analysis of enrichment category for molecular and cellular functions of differentially expressed miRNA target genes (Adjusted P value<0.05).
Categories	Function	Diseases or Functions Annotation	p-value	B-H p-value	Predicted Activation State	Activation z-score	Bias-corrected z-score	Molecules	# Molecules
Cancer,Organismal Injury and Abnormalities	solid tumor	Solid tumor	1,96E-14	1,36E-10		1,309	1,306	ABHD2,ABTB1,ACAD10,ACER3,ACTR2,ADAM17,ADAM9,ADGRB3,AGFG1,AKT3,AMMECR1,ANXA11,ANXA2,AP3M2,AQP2,ARHGDIG,ARID3B,ARL4C,ATP11A,ATP6AP1L,ATP6AP2,BACH1,BCL2A1,BHLHE40,BTN2A1,C19orf54,CACNA2D1,CACNB4,CARD14,CBL,CCAR1,CCDC50,CCNG2,CCSAP,CDK8,CEBPB,CERS5,CERS6,CHD1,CIAPIN1,CLIC1,CLIC4,CMTM3,CMTM6,CNR2,COLEC12,CSF1R,CXCL14,CYBC1,CYBRD1,CYP24A1,CYP3A5,DAPP1,DDHD1,DDX6,DEPDC4,DICER1,DPYSL5,DRAM1,DTNBP1,EDIL3,…	202
Cancer,Organismal Injury and Abnormalities	extracranial solid tumor	Extracranial solid tumor	4,76E-14	1,65E-10		0,667	0,678	ABHD2,ABTB1,ACAD10,ACER3,ACTR2,ADAM17,ADAM9,ADGRB3,AGFG1,AKT3,AMMECR1,ANXA11,ANXA2,AP3M2,AQP2,ARHGDIG,ARID3B,ARL4C,ATP11A,ATP6AP1L,ATP6AP2,BACH1,BCL2A1,BHLHE40,BTN2A1,C19orf54,CACNA2D1,CACNB4,CARD14,CBL,CCAR1,CCDC50,CCNG2,CCSAP,CDK8,CEBPB,CERS5,CERS6,CHD1,CIAPIN1,CLIC1,CLIC4,CMTM3,CMTM6,CNR2,COLEC12,CSF1R,CXCL14,CYBC1,CYBRD1,CYP24A1,CYP3A5,DAPP1,DDHD1,DDX6,DEPDC4,DICER1,DPYSL5,DRAM1,DTNBP1,EDIL3,…	201
Cancer,Organismal Injury and Abnormalities	cancer	Cancer	1,59E-13	3,67E-10	Increased	3,761	3,717	ABHD2,ABTB1,ACAD10,ACER3,ACTR2,ADAM17,ADAM9,ADGRB3,AGFG1,AKT3,AMMECR1,ANXA11,ANXA2,AP3M2,AQP2,ARHGDIG,ARID3B,ARL4C,ATP11A,ATP6AP1L,ATP6AP2,BACH1,BCL2A1,BHLHE40,BTN2A1,C19orf54,CACNA2D1,CACNB4,CARD14,CBL,CCAR1,CCDC50,CCNG2,CCSAP,CDK8,CEBPB,CERS5,CERS6,CHD1,CIAPIN1,CLIC1,CLIC4,CMTM3,CMTM6,CNR2,COLEC12,CSF1R,CXCL14,CYBC1,CYBRD1,CYP24A1,CYP3A5,DAPP1,DDHD1,DDX6,DEPDC4,DICER1,DPYSL5,DRAM1,DTNBP1,EDIL3,…	201
Cancer,Organismal Injury and Abnormalities	malignant solid tumor	Malignant solid tumor	5,08E-13	8,80E-10		1,213	1,214	ABHD2,ABTB1,ACAD10,ACER3,ACTR2,ADAM17,ADAM9,ADGRB3,AGFG1,AKT3,AMMECR1,ANXA11,ANXA2,AP3M2,AQP2,ARHGDIG,ARID3B,ARL4C,ATP11A,ATP6AP1L,ATP6AP2,BACH1,BHLHE40,BTN2A1,C19orf54,CACNA2D1,CACNB4,CARD14,CBL,CCAR1,CCDC50,CCNG2,CCSAP,CDK8,CEBPB,CERS5,CERS6,CHD1,CIAPIN1,CLIC1,CLIC4,CMTM3,CMTM6,CNR2,COLEC12,CSF1R,CXCL14,CYBC1,CYBRD1,CYP24A1,CYP3A5,DAPP1,DDHD1,DDX6,DEPDC4,DICER1,DPYSL5,DRAM1,DTNBP1,EDIL3,EIF4E3,…	200
Cancer,Organismal Injury and Abnormalities	non-melanoma solid tumor	Non-melanoma solid tumor	7,76E-13	1,02E-09		1,603	1,632	ABHD2,ABTB1,ACAD10,ACER3,ACTR2,ADAM17,ADAM9,ADGRB3,AGFG1,AKT3,AMMECR1,ANXA11,ANXA2,AP3M2,AQP2,ARHGDIG,ARID3B,ARL4C,ATP11A,ATP6AP1L,ATP6AP2,BACH1,BHLHE40,BTN2A1,C19orf54,CACNA2D1,CACNB4,CARD14,CBL,CCAR1,CCDC50,CCNG2,CCSAP,CDK8,CEBPB,CERS5,CERS6,CHD1,CIAPIN1,CLIC1,CLIC4,CMTM3,CMTM6,CNR2,COLEC12,CSF1R,CXCL14,CYBC1,CYBRD1,CYP24A1,CYP3A5,DAPP1,DDHD1,DDX6,DEPDC4,DICER1,DPYSL5,DRAM1,DTNBP1,EDIL3,EIF4E3,…	197
Cancer,Organismal Injury and Abnormalities	non-hematological solid tumor	Non-hematological solid tumor	8,80E-13	1,02E-09		1,489	1,513	ABHD2,ABTB1,ACAD10,ACER3,ACTR2,ADAM17,ADAM9,ADGRB3,AGFG1,AKT3,AMMECR1,ANXA11,ANXA2,AP3M2,AQP2,ARHGDIG,ARID3B,ARL4C,ATP11A,ATP6AP1L,ATP6AP2,BACH1,BHLHE40,BTN2A1,C19orf54,CACNA2D1,CACNB4,CARD14,CBL,CCAR1,CCDC50,CCNG2,CCSAP,CDK8,CEBPB,CERS5,CERS6,CHD1,CIAPIN1,CLIC1,CLIC4,CMTM3,CMTM6,CNR2,COLEC12,CSF1R,CXCL14,CYBC1,CYBRD1,CYP24A1,CYP3A5,DAPP1,DDHD1,DDX6,DEPDC4,DICER1,DPYSL5,DRAM1,DTNBP1,EDIL3,EIF4E3,…	198
Cancer,Organismal Injury and Abnormalities	nonhematologic malignant neoplasm	Nonhematologic malignant neoplasm	2,47E-12	2,44E-09		1,073	1,083	ABHD2,ABTB1,ACAD10,ACER3,ACTR2,ADAM17,ADAM9,ADGRB3,AGFG1,AKT3,AMMECR1,ANXA11,ANXA2,AP3M2,AQP2,ARHGDIG,ARID3B,ARL4C,ATP11A,ATP6AP1L,ATP6AP2,BACH1,BHLHE40,BTN2A1,C19orf54,CACNA2D1,CACNB4,CARD14,CBL,CCAR1,CCDC50,CCNG2,CCSAP,CDK8,CEBPB,CERS5,CERS6,CHD1,CIAPIN1,CLIC1,CLIC4,CMTM3,CMTM6,CNR2,COLEC12,CSF1R,CXCL14,CYBC1,CYBRD1,CYP24A1,CYP3A5,DAPP1,DDHD1,DDX6,DEPDC4,DICER1,DPYSL5,DRAM1,DTNBP1,EDIL3,EIF4E3,…	197
Cancer,Organismal Injury and Abnormalities	carcinoma	Carcinoma	4,43E-12	3,84E-09		1,622	1,642	ABHD2,ABTB1,ACAD10,ACER3,ACTR2,ADAM17,ADAM9,ADGRB3,AGFG1,AKT3,AMMECR1,ANXA11,ANXA2,AP3M2,AQP2,ARHGDIG,ARID3B,ARL4C,ATP11A,ATP6AP1L,ATP6AP2,BACH1,BHLHE40,BTN2A1,C19orf54,CACNA2D1,CACNB4,CARD14,CBL,CCAR1,CCDC50,CCNG2,CCSAP,CDK8,CEBPB,CERS5,CERS6,CHD1,CIAPIN1,CLIC1,CLIC4,CMTM3,CMTM6,CNR2,COLEC12,CSF1R,CXCL14,CYBC1,CYBRD1,CYP24A1,CYP3A5,DAPP1,DDHD1,DDX6,DEPDC4,DICER1,DPYSL5,DRAM1,DTNBP1,EDIL3,EIF4E3,…	195
Cancer,Organismal Injury and Abnormalities	cancer	Cancer of secretory structure	1,20E-11	9,25E-09				ABHD2,ABTB1,ACAD10,ACER3,ACTR2,ADAM17,ADAM9,ADGRB3,AGFG1,AKT3,ANXA11,ANXA2,AP3M2,AQP2,ARHGDIG,ARID3B,ARL4C,ATP11A,ATP6AP1L,ATP6AP2,BACH1,BHLHE40,BTN2A1,C19orf54,CACNA2D1,CACNB4,CARD14,CBL,CCAR1,CCDC50,CCSAP,CDK8,CEBPB,CERS6,CHD1,CIAPIN1,CLIC1,CLIC4,CMTM3,CMTM6,CNR2,COLEC12,CSF1R,CXCL14,CYBC1,CYBRD1,CYP24A1,CYP3A5,DAPP1,DDHD1,DDX6,DEPDC4,DICER1,DPYSL5,DRAM1,DTNBP1,EDIL3,EIF4E3,ELMO2,EOGT,EPS15,FAM…	176
Cancer,Organismal Injury and Abnormalities	head and neck neoplasia	Head and neck tumor	1,13E-09	7,82E-07		1,232	1,277	ABHD2,ABTB1,ACAD10,ACER3,ACTR2,ADAM17,ADAM9,ADGRB3,AGFG1,AKT3,AMMECR1,ANXA11,ANXA2,AP3M2,AQP2,ARHGDIG,ARID3B,ARL4C,ATP11A,ATP6AP1L,ATP6AP2,BACH1,C19orf54,CACNA2D1,CACNB4,CARD14,CBL,CCAR1,CCDC50,CCSAP,CDK8,CEBPB,CHD1,CIAPIN1,CLIC1,CLIC4,CMTM3,CMTM6,CNR2,COLEC12,CSF1R,CXCL14,CYBC1,CYBRD1,CYP24A1,CYP3A5,DAPP1,DDHD1,DDX6,DEPDC4,DICER1,DPYSL5,DRAM1,DTNBP1,EDIL3,EIF4E3,ELMO2,EOGT,EPS15,FAM32A,FAS,FOLR2…	168
Cancer,Gastrointestinal Disease,Organismal Injury and Abnormalities	large intestine neoplasm	Large intestine neoplasm	2,75E-09	1,73E-06				ABHD2,ABTB1,ACAD10,ACER3,ADAM17,ADAM9,ADGRB3,AGFG1,AKT3,AMMECR1,ANXA11,ANXA2,AP3M2,AQP2,ARHGDIG,ARID3B,ARL4C,ATP11A,ATP6AP2,BACH1,BCL2A1,BHLHE40,BTN2A1,C19orf54,CACNA2D1,CACNB4,CARD14,CBL,CCAR1,CCDC50,CCNG2,CCSAP,CDK8,CEBPB,CERS5,CHD1,CLIC1,CLIC4,CMTM6,CNR2,COLEC12,CSF1R,CYP24A1,CYP3A5,DAPP1,DDHD1,DDX6,DICER1,DPYSL5,DRAM1,DTNBP1,EDIL3,EIF4E3,ELAVL4,ELMO2,EPS15,FAS,FRYL,GAD2,GALNT10,GNG12,GOPC,GPC…	161
Cancer,Gastrointestinal Disease,Organismal Injury and Abnormalities	malignant neoplasm of large intestine	Malignant neoplasm of large intestine	4,61E-09	2,66E-06				ABHD2,ABTB1,ACAD10,ACER3,ADAM17,ADAM9,ADGRB3,AGFG1,AKT3,AMMECR1,ANXA11,ANXA2,AP3M2,AQP2,ARHGDIG,ARID3B,ARL4C,ATP11A,ATP6AP2,BACH1,BHLHE40,BTN2A1,C19orf54,CACNA2D1,CACNB4,CARD14,CBL,CCAR1,CCDC50,CCNG2,CCSAP,CDK8,CEBPB,CERS5,CHD1,CLIC1,CLIC4,CMTM6,CNR2,COLEC12,CSF1R,CYP24A1,CYP3A5,DAPP1,DDHD1,DDX6,DICER1,DPYSL5,DRAM1,DTNBP1,EDIL3,EIF4E3,ELAVL4,ELMO2,EPS15,FAS,FRYL,GAD2,GALNT10,GNG12,GOPC,GPC6,GPR18…	160
Cancer,Endocrine System Disorders,Organismal Injury and Abnormalities	endocrine gland tumor	Endocrine gland tumor	6,00E-09	3,20E-06				ABHD2,ABTB1,ACAD10,ACER3,ACTR2,ADAM17,ADAM9,ADGRB3,AGFG1,AKT3,ANXA11,ANXA2,AP3M2,AQP2,ARHGDIG,ARID3B,ARL4C,ATP11A,ATP6AP1L,ATP6AP2,BACH1,C19orf54,CACNA2D1,CACNB4,CARD14,CBL,CCAR1,CCDC50,CCSAP,CDK8,CEBPB,CHD1,CIAPIN1,CLIC1,CLIC4,CMTM3,CMTM6,CNR2,COLEC12,CSF1R,CXCL14,CYBC1,CYBRD1,CYP24A1,CYP3A5,DAPP1,DDHD1,DDX6,DEPDC4,DICER1,DPYSL5,DRAM1,DTNBP1,EDIL3,EIF4E3,ELMO2,EOGT,EPS15,FAM32A,FAS,FOLR2,FRYL,GA…	161
Cancer,Organismal Injury and Abnormalities	head and neck cancer	Head and neck cancer	6,51E-09	3,22E-06		0,900	0,923	ABHD2,ABTB1,ACAD10,ACER3,ACTR2,ADAM17,ADAM9,ADGRB3,AGFG1,AKT3,AMMECR1,ANXA11,ANXA2,AP3M2,AQP2,ARHGDIG,ARID3B,ARL4C,ATP11A,ATP6AP1L,ATP6AP2,BACH1,C19orf54,CACNA2D1,CACNB4,CARD14,CBL,CCAR1,CCDC50,CCSAP,CDK8,CEBPB,CHD1,CIAPIN1,CLIC1,CLIC4,CMTM3,CMTM6,CNR2,COLEC12,CSF1R,CXCL14,CYBC1,CYBRD1,CYP24A1,CYP3A5,DAPP1,DDHD1,DDX6,DEPDC4,DICER1,DPYSL5,DRAM1,DTNBP1,EDIL3,EIF4E3,ELMO2,EOGT,EPS15,FAM32A,FAS,FOLR2…	165
Cancer,Organismal Injury and Abnormalities	neck neoplasm	Neck neoplasm	9,06E-09	4,18E-06				ABHD2,ABTB1,ACAD10,ACER3,ACTR2,ADAM17,ADAM9,ADGRB3,AGFG1,AKT3,ANXA11,ANXA2,AP3M2,AQP2,ARHGDIG,ARID3B,ARL4C,ATP11A,ATP6AP1L,ATP6AP2,BACH1,C19orf54,CACNA2D1,CACNB4,CARD14,CBL,CCAR1,CCDC50,CCSAP,CDK8,CEBPB,CHD1,CIAPIN1,CLIC1,CLIC4,CMTM3,CMTM6,CNR2,COLEC12,CSF1R,CXCL14,CYBC1,CYBRD1,CYP24A1,CYP3A5,DAPP1,DDHD1,DDX6,DEPDC4,DICER1,DPYSL5,DRAM1,DTNBP1,EDIL3,EIF4E3,ELMO2,EOGT,EPS15,FAM32A,FAS,FOLR2,FRYL,GA…	160
Cancer,Gastrointestinal Disease,Organismal Injury and Abnormalities	neoplasia	Gastrointestinal tumor	2,03E-08	8,03E-06				ABHD2,ABTB1,ACAD10,ACER3,ADAM17,ADAM9,ADGRB3,AGFG1,AKT3,AMMECR1,ANXA11,ANXA2,AP3M2,AQP2,ARHGDIG,ARID3B,ARL4C,ATP11A,ATP6AP2,BACH1,BCL2A1,BHLHE40,BTN2A1,C19orf54,CACNA2D1,CACNB4,CARD14,CBL,CCAR1,CCDC50,CCNG2,CCSAP,CDK8,CEBPB,CERS5,CHD1,CLIC1,CLIC4,CMTM6,CNR2,COLEC12,CSF1R,CXCL14,CYP24A1,CYP3A5,DAPP1,DDHD1,DDX6,DICER1,DPYSL5,DRAM1,DTNBP1,EDIL3,EIF4E3,ELAVL4,ELMO2,EPS15,FAS,FRYL,GAD2,GALNT10,GNG12,G…	164
Cancer,Endocrine System Disorders,Organismal Injury and Abnormalities	thyroid gland tumor	Thyroid gland tumor	2,08E-08	8,03E-06				ABHD2,ABTB1,ACAD10,ACER3,ACTR2,ADAM17,ADAM9,ADGRB3,AGFG1,AKT3,ANXA11,ANXA2,AP3M2,AQP2,ARHGDIG,ARID3B,ARL4C,ATP11A,ATP6AP1L,ATP6AP2,BACH1,C19orf54,CACNA2D1,CACNB4,CARD14,CBL,CCAR1,CCDC50,CCSAP,CDK8,CEBPB,CHD1,CIAPIN1,CLIC1,CLIC4,CMTM3,CMTM6,CNR2,COLEC12,CSF1R,CXCL14,CYBC1,CYBRD1,CYP3A5,DAPP1,DDHD1,DDX6,DEPDC4,DICER1,DPYSL5,DRAM1,DTNBP1,EDIL3,EIF4E3,ELMO2,EOGT,EPS15,FAM32A,FAS,FOLR2,FRYL,GAD2,GALNT…	158
Cancer,Endocrine System Disorders,Organismal Injury and Abnormalities	nonpituitary endocrine tumor	Nonpituitary endocrine tumor	2,09E-08	8,03E-06				ABHD2,ABTB1,ACAD10,ACER3,ACTR2,ADAM17,ADAM9,ADGRB3,AGFG1,AKT3,ANXA11,ANXA2,AP3M2,AQP2,ARHGDIG,ARID3B,ARL4C,ATP11A,ATP6AP1L,ATP6AP2,BACH1,C19orf54,CACNA2D1,CACNB4,CARD14,CBL,CCAR1,CCDC50,CCSAP,CDK8,CEBPB,CHD1,CIAPIN1,CLIC1,CLIC4,CMTM3,CMTM6,CNR2,COLEC12,CSF1R,CXCL14,CYBC1,CYBRD1,CYP24A1,CYP3A5,DAPP1,DDHD1,DDX6,DEPDC4,DICER1,DPYSL5,DRAM1,DTNBP1,EDIL3,EIF4E3,ELMO2,EOGT,EPS15,FAM32A,FAS,FOLR2,FRYL,GA…	159
Cancer,Organismal Injury and Abnormalities	head and neck carcinoma	Head and neck carcinoma	2,35E-08	8,57E-06				ABHD2,ABTB1,ACAD10,ACER3,ACTR2,ADAM17,ADAM9,ADGRB3,AGFG1,AKT3,AMMECR1,ANXA11,ANXA2,AP3M2,AQP2,ARHGDIG,ARID3B,ARL4C,ATP11A,ATP6AP1L,ATP6AP2,BACH1,C19orf54,CACNA2D1,CACNB4,CARD14,CBL,CCAR1,CCDC50,CCSAP,CDK8,CEBPB,CHD1,CIAPIN1,CLIC1,CLIC4,CMTM3,CMTM6,CNR2,COLEC12,CSF1R,CXCL14,CYBC1,CYBRD1,CYP3A5,DAPP1,DDHD1,DDX6,DEPDC4,DICER1,DPYSL5,DRAM1,DTNBP1,EDIL3,EIF4E3,ELMO2,EOGT,EPS15,FAM32A,FOLR2,FRYL,GAD2,G…	163
Cancer,Organismal Injury and Abnormalities	abdominal adenocarcinoma	Abdominal adenocarcinoma	3,03E-08	9,94E-06				ABHD2,ABTB1,ACAD10,ACER3,ACTR2,ADAM17,ADAM9,ADGRB3,AGFG1,AKT3,AMMECR1,ANXA11,ANXA2,AP3M2,AQP2,ARHGDIG,ARID3B,ARL4C,ATP11A,ATP6AP2,BACH1,BHLHE40,BTN2A1,C19orf54,CACNA2D1,CACNB4,CARD14,CBL,CCAR1,CCDC50,CCNG2,CCSAP,CDK8,CEBPB,CERS5,CERS6,CHD1,CLIC4,CMTM6,CNR2,COLEC12,CSF1R,CXCL14,CYP24A1,CYP3A5,DAPP1,DDHD1,DDX6,DICER1,DPYSL5,DRAM1,DTNBP1,EDIL3,EIF4E3,ELAVL4,ELMO2,EOGT,EPS15,FAS,FRYL,GAD2,GALNT10,GNG…	169
Cellular Movement	cell movement	Cell movement of tumor cell lines	3,14E-08	9,94E-06		0,833	0,473	ADAM17,ADAM9,AKT3,ANXA2,ARL4C,CBL,CEBPB,CERS6,CLIC1,CLIC4,CNR2,CSF1R,CXCL14,DRAM1,FPR1,IQGAP1,LASP1,LPAR3,miR-122-5p (miRNAs w/seed GGAGUGU),miR-125b-5p (and other miRNAs w/seed CCCUGAG),miR-141-3p (and other miRNAs w/seed AACACUG),miR-200b-3p (and other miRNAs w/seed AAUACUG),MSN,NOVA1,NRAS,PCDH10,PTEN,QKI,RASSF8,RGS1,RGS4,RXFP1,SDCBP,SLC16A1,TBXA2R,TGFBR2,TUBA1C,VCAN,ZYX	39
Cancer,Gastrointestinal Disease,Organismal Injury and Abnormalities	gastrointestinal tract cancer	Gastrointestinal tract cancer	3,16E-08	9,94E-06				ABHD2,ABTB1,ACAD10,ACER3,ADAM17,ADAM9,ADGRB3,AGFG1,AKT3,AMMECR1,ANXA11,ANXA2,AP3M2,AQP2,ARHGDIG,ARID3B,ARL4C,ATP11A,ATP6AP2,BACH1,BHLHE40,BTN2A1,C19orf54,CACNA2D1,CACNB4,CARD14,CBL,CCAR1,CCDC50,CCNG2,CCSAP,CDK8,CEBPB,CERS5,CHD1,CLIC1,CLIC4,CMTM6,CNR2,COLEC12,CSF1R,CXCL14,CYP24A1,CYP3A5,DAPP1,DDHD1,DDX6,DICER1,DPYSL5,DRAM1,DTNBP1,EDIL3,EIF4E3,ELAVL4,ELMO2,EPS15,FAS,FRYL,GAD2,GALNT10,GNG12,GOPC,GPC…	163
Cancer,Endocrine System Disorders,Organismal Injury and Abnormalities	endocrine cancer	Endocrine cancer	5,30E-08	1,60E-05				ABHD2,ABTB1,ACAD10,ACER3,ACTR2,ADAM17,ADAM9,ADGRB3,AGFG1,AKT3,ANXA11,ANXA2,AP3M2,AQP2,ARHGDIG,ARID3B,ARL4C,ATP11A,ATP6AP1L,ATP6AP2,BACH1,C19orf54,CACNA2D1,CACNB4,CARD14,CBL,CCAR1,CCDC50,CCSAP,CDK8,CEBPB,CHD1,CIAPIN1,CLIC1,CLIC4,CMTM3,CMTM6,CNR2,COLEC12,CSF1R,CXCL14,CYBC1,CYBRD1,CYP24A1,CYP3A5,DAPP1,DDHD1,DDX6,DEPDC4,DICER1,DPYSL5,DRAM1,DTNBP1,EDIL3,EIF4E3,ELMO2,EOGT,EPS15,FAM32A,FAS,FOLR2,FRYL,GA…	157
Cancer,Endocrine System Disorders,Organismal Injury and Abnormalities	thyroid cancer	Thyroid cancer	8,42E-08	2,43E-05				ABHD2,ABTB1,ACAD10,ACER3,ACTR2,ADAM17,ADAM9,ADGRB3,AGFG1,AKT3,ANXA11,ANXA2,AP3M2,AQP2,ARHGDIG,ARID3B,ARL4C,ATP11A,ATP6AP1L,ATP6AP2,BACH1,C19orf54,CACNA2D1,CACNB4,CARD14,CBL,CCAR1,CCDC50,CCSAP,CDK8,CEBPB,CHD1,CIAPIN1,CLIC1,CLIC4,CMTM3,CMTM6,CNR2,COLEC12,CSF1R,CXCL14,CYBC1,CYBRD1,CYP3A5,DAPP1,DDHD1,DDX6,DEPDC4,DICER1,DPYSL5,DRAM1,DTNBP1,EDIL3,EIF4E3,ELMO2,EOGT,EPS15,FAM32A,FAS,FOLR2,FRYL,GAD2,GALNT…	156
Cancer,Organismal Injury and Abnormalities	abdominal neoplasm	Abdominal neoplasm	1,04E-07	2,87E-05		1,358	1,390	ABHD2,ABTB1,ACAD10,ACER3,ACTR2,ADAM17,ADAM9,ADGRB3,AGFG1,AKT3,AMMECR1,ANXA11,ANXA2,AP3M2,AQP2,ARHGDIG,ARID3B,ARL4C,ATP11A,ATP6AP1L,ATP6AP2,BACH1,BCL2A1,BHLHE40,BTN2A1,C19orf54,CACNA2D1,CACNB4,CARD14,CBL,CCAR1,CCDC50,CCNG2,CCSAP,CDK8,CEBPB,CERS5,CERS6,CHD1,CLIC1,CLIC4,CMTM6,CNR2,COLEC12,CSF1R,CXCL14,CYP24A1,CYP3A5,DAPP1,DDHD1,DDX6,DICER1,DPYSL5,DRAM1,DTNBP1,EDIL3,EIF4E3,ELAVL4,ELMO2,EOGT,EPS15,FAM…	181
Cancer,Gastrointestinal Disease,Organismal Injury and Abnormalities	digestive organ tumor	Digestive organ tumor	1,31E-07	3,49E-05		0,927	0,966	ABHD2,ABTB1,ACAD10,ACER3,ACTR2,ADAM17,ADAM9,ADGRB3,AGFG1,AKT3,AMMECR1,ANXA11,ANXA2,AP3M2,AQP2,ARHGDIG,ARID3B,ARL4C,ATP11A,ATP6AP1L,ATP6AP2,BACH1,BCL2A1,BHLHE40,BTN2A1,C19orf54,CACNA2D1,CACNB4,CARD14,CBL,CCAR1,CCDC50,CCNG2,CCSAP,CDK8,CEBPB,CERS5,CERS6,CHD1,CLIC1,CLIC4,CMTM6,CNR2,COLEC12,CSF1R,CXCL14,CYP24A1,CYP3A5,DAPP1,DDHD1,DDX6,DICER1,DPYSL5,DRAM1,DTNBP1,EDIL3,EIF4E3,ELAVL4,ELMO2,EOGT,EPS15,FAM…	174
Cancer,Endocrine System Disorders,Organismal Injury and Abnormalities	epithelial thyroid cancer	Thyroid carcinoma	1,68E-07	4,32E-05				ABHD2,ABTB1,ACAD10,ACER3,ACTR2,ADAM17,ADAM9,ADGRB3,AGFG1,AKT3,ANXA11,ANXA2,AP3M2,AQP2,ARHGDIG,ARID3B,ARL4C,ATP11A,ATP6AP1L,ATP6AP2,BACH1,C19orf54,CACNA2D1,CACNB4,CARD14,CBL,CCAR1,CCDC50,CCSAP,CDK8,CEBPB,CHD1,CIAPIN1,CLIC1,CLIC4,CMTM3,CMTM6,CNR2,COLEC12,CSF1R,CXCL14,CYBC1,CYBRD1,CYP3A5,DAPP1,DDHD1,DDX6,DEPDC4,DICER1,DPYSL5,DRAM1,DTNBP1,EDIL3,EIF4E3,ELMO2,EOGT,EPS15,FAM32A,FOLR2,FRYL,GAD2,GALNT10,G…	155
Cancer,Organismal Injury and Abnormalities	abdominal cancer	Abdominal cancer	4,18E-07	1,03E-04		1,849	1,873	ABHD2,ABTB1,ACAD10,ACER3,ACTR2,ADAM17,ADAM9,ADGRB3,AGFG1,AKT3,AMMECR1,ANXA11,ANXA2,AP3M2,AQP2,ARHGDIG,ARID3B,ARL4C,ATP11A,ATP6AP1L,ATP6AP2,BACH1,BHLHE40,BTN2A1,C19orf54,CACNA2D1,CACNB4,CARD14,CBL,CCAR1,CCDC50,CCNG2,CCSAP,CDK8,CEBPB,CERS5,CERS6,CHD1,CLIC1,CLIC4,CMTM6,CNR2,COLEC12,CSF1R,CXCL14,CYP24A1,CYP3A5,DAPP1,DDHD1,DDX6,DICER1,DPYSL5,DRAM1,DTNBP1,EDIL3,EIF4E3,ELAVL4,ELMO2,EOGT,EPS15,FAS,FPR1,F…	178
Cancer,Gastrointestinal Disease,Organismal Injury and Abnormalities	digestive system cancer	Digestive system cancer	6,53E-07	1,56E-04		1,237	1,271	ABHD2,ABTB1,ACAD10,ACER3,ADAM17,ADAM9,ADGRB3,AGFG1,AKT3,AMMECR1,ANXA11,ANXA2,AP3M2,AQP2,ARHGDIG,ARID3B,ARL4C,ATP11A,ATP6AP1L,ATP6AP2,BACH1,BHLHE40,BTN2A1,C19orf54,CACNA2D1,CACNB4,CARD14,CBL,CCAR1,CCDC50,CCNG2,CCSAP,CDK8,CEBPB,CERS5,CERS6,CHD1,CLIC1,CLIC4,CMTM6,CNR2,COLEC12,CSF1R,CXCL14,CYP24A1,CYP3A5,DAPP1,DDHD1,DDX6,DICER1,DPYSL5,DRAM1,DTNBP1,EDIL3,EIF4E3,ELAVL4,ELMO2,EOGT,EPS15,FAS,FRYL,GAD2,GA…	170
Cancer,Gastrointestinal Disease,Organismal Injury and Abnormalities	large intestine adenocarcinoma	Large intestine adenocarcinoma	1,04E-06	2,41E-04				ABHD2,ABTB1,ACAD10,ACER3,ADAM17,ADAM9,ADGRB3,AGFG1,AKT3,AMMECR1,ANXA11,AP3M2,AQP2,ARHGDIG,ARID3B,ATP11A,ATP6AP2,BACH1,BHLHE40,BTN2A1,C19orf54,CACNA2D1,CACNB4,CARD14,CBL,CCAR1,CCDC50,CCNG2,CCSAP,CDK8,CEBPB,CERS5,CHD1,CLIC4,CMTM6,CNR2,COLEC12,CSF1R,CYP24A1,CYP3A5,DAPP1,DDHD1,DDX6,DICER1,DPYSL5,DRAM1,DTNBP1,EDIL3,EIF4E3,ELAVL4,ELMO2,EPS15,FAS,FRYL,GAD2,GALNT10,GNG12,GOPC,GPC6,GPR183,GSTA4,IMPG1,IPO5…	147
Cancer,Organismal Injury and Abnormalities,Reproductive System Disease	mammary tumor	Mammary tumor	1,77E-06	3,92E-04		0,602	0,548	ADAM17,ADAM9,ADGRB3,AKT3,ANXA11,AP3M2,BCL2A1,BHLHE40,CACNA2D1,CBL,CEBPB,CHD1,CSF1R,CXCL14,CYP3A5,DDHD1,DICER1,EOGT,FAS,FRYL,GPR183,IQGAP1,LRP2,MBOAT1,MCF2L2,miR-103-3p (and other miRNAs w/seed GCAGCAU),miR-125b-5p (and other miRNAs w/seed CCCUGAG),miR-140-3p (and other miRNAs w/seed ACCACAG),miR-141-3p (and other miRNAs w/seed AACACUG),miR-182-5p (and other miRNAs w/seed UUGGCAA),miR-191-5p (and …	61
Cancer,Organismal Injury and Abnormalities	abdominal carcinoma	Abdominal carcinoma	1,81E-06	3,92E-04		1,525	1,566	ABHD2,ABTB1,ACAD10,ACER3,ACTR2,ADAM17,ADAM9,ADGRB3,AGFG1,AKT3,AMMECR1,ANXA11,ANXA2,AP3M2,AQP2,ARHGDIG,ARID3B,ARL4C,ATP11A,ATP6AP1L,ATP6AP2,BACH1,BHLHE40,BTN2A1,C19orf54,CACNA2D1,CACNB4,CARD14,CBL,CCAR1,CCDC50,CCNG2,CCSAP,CDK8,CEBPB,CERS5,CERS6,CHD1,CLIC1,CLIC4,CMTM6,CNR2,COLEC12,CSF1R,CXCL14,CYP24A1,CYP3A5,DAPP1,DDHD1,DDX6,DICER1,DPYSL5,DRAM1,DTNBP1,EDIL3,EIF4E3,ELAVL4,ELMO2,EOGT,EPS15,FAS,FRYL,G…	172
Cancer,Gastrointestinal Disease,Organismal Injury and Abnormalities	gastrointestinal adenocarcinoma	Gastrointestinal adenocarcinoma	3,80E-06	7,77E-04				ABHD2,ABTB1,ACAD10,ACER3,ADAM17,ADAM9,ADGRB3,AGFG1,AKT3,AMMECR1,ANXA11,AP3M2,AQP2,ARHGDIG,ARID3B,ATP11A,ATP6AP2,BACH1,BHLHE40,BTN2A1,C19orf54,CACNA2D1,CACNB4,CARD14,CBL,CCAR1,CCDC50,CCNG2,CCSAP,CDK8,CEBPB,CERS5,CHD1,CLIC4,CMTM6,CNR2,COLEC12,CSF1R,CYP24A1,CYP3A5,DAPP1,DDHD1,DDX6,DICER1,DPYSL5,DRAM1,DTNBP1,EDIL3,EIF4E3,ELAVL4,ELMO2,EPS15,FAS,FRYL,GAD2,GALNT10,GNG12,GOPC,GPC6,GPR183,GSTA4,IMPG1,IPO5…	148
Cancer,Gastrointestinal Disease,Organismal Injury and Abnormalities	gastrointestinal carcinoma	Gastrointestinal carcinoma	3,81E-06	7,77E-04				ABHD2,ABTB1,ACAD10,ACER3,ADAM17,ADAM9,ADGRB3,AGFG1,AKT3,AMMECR1,ANXA11,AP3M2,AQP2,ARHGDIG,ARID3B,ATP11A,ATP6AP2,BACH1,BHLHE40,BTN2A1,C19orf54,CACNA2D1,CACNB4,CARD14,CBL,CCAR1,CCDC50,CCNG2,CCSAP,CDK8,CEBPB,CERS5,CHD1,CLIC4,CMTM6,CNR2,COLEC12,CSF1R,CXCL14,CYP24A1,CYP3A5,DAPP1,DDHD1,DDX6,DICER1,DPYSL5,DRAM1,DTNBP1,EDIL3,EIF4E3,ELAVL4,ELMO2,EPS15,FAS,FRYL,GAD2,GALNT10,GNG12,GOPC,GPC6,GPR183,GSTA4,IMP…	152
Metabolic Disease,Organismal Injury and Abnormalities	glucose metabolism disorder	Glucose metabolism disorder	4,28E-06	8,34E-04		-1,422	-1,226	ACAD10,AKT3,ANXA11,ANXA2,ARHGDIG,ATP11A,BTN2A1,CACNA2D1,CACNB4,CEBPB,CNR2,CXCL14,DICER1,EDIL3,ELAVL4,FAS,FRYL,GAD2,GLRA3,IQGAP1,LPAR3,MCF2L2,miR-103-3p (and other miRNAs w/seed GCAGCAU),miR-122-5p (miRNAs w/seed GGAGUGU),miR-125b-5p (and other miRNAs w/seed CCCUGAG),miR-141-3p (and other miRNAs w/seed AACACUG),miR-148a-3p (and other miRNAs w/seed CAGUGCA),miR-150-5p (and other miRNAs w/seed CUCCC…	43
Cell Death and Survival,Organismal Injury and Abnormalities	apoptosis	Apoptosis of epithelial cell lines	4,33E-06	8,34E-04		0,731	0,624	BCL2A1,CARD14,CLIC4,CSF1R,FAS,miR-150-5p (and other miRNAs w/seed CUCCCAA),NRAS,PAWR,PEA15,PRMT2,RGS4,SYVN1,TGFBR2	13
Cell Death and Survival	necrosis	Necrosis	5,16E-06	9,66E-04		0,117	0,261	ACER3,ADAM17,AKT3,ANXA2,AQP11,ARID3B,ATP6AP2,BACH1,BCL2A1,BHLHE40,CARD14,CBL,CCAR1,CDK8,CEBPB,CERS5,CERS6,CIAPIN1,CLIC4,CNR2,CSF1R,DICER1,DRAM1,EDIL3,ELAVL4,FAS,GAD2,GALNT10,MAP3K9,miR-103-3p (and other miRNAs w/seed GCAGCAU),miR-122-5p (miRNAs w/seed GGAGUGU),miR-125b-5p (and other miRNAs w/seed CCCUGAG),miR-141-3p (and other miRNAs w/seed AACACUG),miR-148a-3p (and other miRNAs w/seed CAGUGCA),m…	66
Cancer,Organismal Injury and Abnormalities,Reproductive System Disease	breast cancer	Breast cancer	5,61E-06	1,02E-03				ADAM17,ADAM9,ADGRB3,AKT3,ANXA11,AP3M2,BHLHE40,CACNA2D1,CBL,CEBPB,CHD1,CSF1R,CXCL14,CYP3A5,DDHD1,DICER1,EOGT,FAS,FRYL,GPR183,IQGAP1,LRP2,MBOAT1,MCF2L2,miR-103-3p (and other miRNAs w/seed GCAGCAU),miR-125b-5p (and other miRNAs w/seed CCCUGAG),miR-140-3p (and other miRNAs w/seed ACCACAG),miR-141-3p (and other miRNAs w/seed AACACUG),miR-182-5p (and other miRNAs w/seed UUGGCAA),miR-191-5p (and other m…	57
Cell Death and Survival	apoptosis	Apoptosis of tumor cell lines	6,30E-06	1,12E-03		-0,174	-0,073	ACER3,ADAM17,AKT3,ANXA2,ARID3B,BACH1,BCL2A1,BHLHE40,CARD14,CCAR1,CDK8,CEBPB,CERS6,CSF1R,DICER1,ELAVL4,FAS,GALNT10,MAP3K9,miR-122-5p (miRNAs w/seed GGAGUGU),miR-141-3p (and other miRNAs w/seed AACACUG),miR-148a-3p (and other miRNAs w/seed CAGUGCA),miR-200b-3p (and other miRNAs w/seed AAUACUG),MSN,NOVA1,NRAS,PAWR,PCBP2,PEA15,PTEN,RAB32,RUNX1T1,SFRP2,SYVN1,TBXA2R,TGFBR2,VCAN,WNT16,WSB1	39
Cancer,Organismal Injury and Abnormalities,Reproductive System Disease	breast or gynecological cancer	Breast or gynecological cancer	7,53E-06	1,30E-03				ABHD2,ACAD10,ACTR2,ADAM17,ADAM9,ADGRB3,AKT3,ANXA11,ANXA2,AP3M2,ARID3B,ARL4C,ATP6AP2,BACH1,BHLHE40,CACNA2D1,CBL,CCAR1,CEBPB,CHD1,CLIC1,CLIC4,CNR2,COLEC12,CSF1R,CXCL14,CYP24A1,CYP3A5,DDHD1,DICER1,EOGT,FAS,FRYL,GAD2,GPR183,IMPG1,IPO5,IQGAP1,LASP1,LRP2,MBOAT1,MCF2L2,miR-103-3p (and other miRNAs w/seed GCAGCAU),miR-125b-5p (and other miRNAs w/seed CCCUGAG),miR-140-3p (and other miRNAs w/seed ACCACAG),…	102
Cellular Movement	cell movement	Cell movement	7,67E-06	1,30E-03		0,690	0,273	ABHD2,ACTR2,ADAM17,ADAM9,AKT3,ANXA2,ARL4C,BHLHE40,CBL,CCAR1,CEBPB,CERS6,CLIC1,CLIC4,CNR2,CSF1R,CXCL14,DDHD1,DICER1,DRAM1,EDIL3,ELMO2,FAS,FPR1,GNG12,GPR183,IQGAP1,LASP1,LPAR3,LRP2,miR-122-5p (miRNAs w/seed GGAGUGU),miR-125b-5p (and other miRNAs w/seed CCCUGAG),miR-141-3p (and other miRNAs w/seed AACACUG),miR-200b-3p (and other miRNAs w/seed AAUACUG),MPZL1,MSN,NOVA1,NRAS,OSMR,PCDH10,PELI1,PRMT2,PTE…	60
Cancer,Organismal Injury and Abnormalities	genitourinary tumor	Genitourinary tumor	9,08E-06	1,50E-03		0,997	0,969	ABHD2,ABTB1,ACAD10,ACTR2,ADAM17,ADAM9,ADGRB3,AKT3,ANXA11,ANXA2,AP3M2,AQP2,ARID3B,ARL4C,ATP11A,ATP6AP2,BACH1,BCL2A1,BHLHE40,BTN2A1,CACNA2D1,CBL,CCAR1,CCDC50,CDK8,CEBPB,CHD1,CLIC1,CLIC4,CNR2,COLEC12,CSF1R,CXCL14,CYP24A1,CYP3A5,DDHD1,DDX6,DICER1,EDIL3,ELAVL4,ELMO2,EOGT,FAS,FPR1,FRYL,GAD2,GALNT10,GPR183,IMPG1,IPO5,IQGAP1,LASP1,LMO3,LPAR3,LRFN1,LRP2,MAP3K9,MBOAT1,MCF2L2,MFAP3L,miR-103-3p (and other mi…	134
Cancer,Organismal Injury and Abnormalities,Reproductive System Disease	breast or ovarian cancer	Breast or ovarian cancer	9,96E-06	1,60E-03				ABHD2,ACAD10,ACTR2,ADAM17,ADAM9,ADGRB3,AKT3,ANXA11,AP3M2,ARID3B,ARL4C,BHLHE40,CACNA2D1,CBL,CEBPB,CHD1,CLIC1,CLIC4,CSF1R,CXCL14,CYP24A1,CYP3A5,DDHD1,DICER1,EOGT,FAS,FRYL,GAD2,GPR183,IMPG1,IQGAP1,LASP1,LRP2,MBOAT1,MCF2L2,miR-103-3p (and other miRNAs w/seed GCAGCAU),miR-125b-5p (and other miRNAs w/seed CCCUGAG),miR-140-3p (and other miRNAs w/seed ACCACAG),miR-141-3p (and other miRNAs w/seed AACACUG)…	75
Cell Death and Survival	cell death	Cell death of tumor cell lines	1,16E-05	1,82E-03		0,044	0,155	ACER3,ADAM17,AKT3,ANXA2,ARID3B,BACH1,BCL2A1,BHLHE40,CARD14,CBL,CCAR1,CDK8,CEBPB,CERS5,CERS6,CSF1R,DICER1,DRAM1,ELAVL4,FAS,GALNT10,MAP3K9,miR-122-5p (miRNAs w/seed GGAGUGU),miR-141-3p (and other miRNAs w/seed AACACUG),miR-148a-3p (and other miRNAs w/seed CAGUGCA),miR-200b-3p (and other miRNAs w/seed AAUACUG),MSN,NOVA1,NRAS,PAWR,PCBP2,PEA15,PELI1,PTEN,RAB32,RUNX1T1,SERPINI1,SFRP2,SYVN1,TBXA2R,TGFBR…	45
Cancer,Organismal Injury and Abnormalities	breast or colorectal cancer	Breast or colorectal cancer	1,47E-05	2,26E-03				ABHD2,ABTB1,ADAM17,ADAM9,ADGRB3,AKT3,AMMECR1,ANXA11,ANXA2,AP3M2,ARID3B,ARL4C,ATP11A,ATP6AP2,BHLHE40,CACNA2D1,CACNB4,CBL,CCNG2,CDK8,CEBPB,CERS5,CHD1,CLIC1,CNR2,COLEC12,CSF1R,CXCL14,CYP24A1,CYP3A5,DAPP1,DDHD1,DDX6,DICER1,DRAM1,EDIL3,EIF4E3,ELMO2,EOGT,FAS,FRYL,GAD2,GNG12,GPC6,GPR183,IPO5,IQGAP1,KBTBD4,KCNK10,LASP1,LRFN1,LRP2,MAP3K9,MBOAT1,MCF2L2,miR-103-3p (and other miRNAs w/seed GCAGCAU),miR-125b-…	112
Hematological System Development and Function,Tissue Morphology	quantity	Quantity of leukocytes	1,65E-05	2,48E-03		1,349	1,112	ADAM17,AKT3,ATP6AP2,BCL2A1,BHLHE40,CBL,CEBPB,CLIC4,CMTM6,CNR2,CSF1R,CXCL14,DAPP1,DICER1,EPS15,FAS,FPR1,GAD2,GPR183,MSN,NFATC2IP,PAWR,PTEN,RGS1,RPS6KA5,TBXA2R,TGFBR2,TMUB1,TRIB1,VCAN	30
Cell Death and Survival	apoptosis	Apoptosis	2,08E-05	3,06E-03		0,399	0,592	ACER3,ADAM17,AKT3,ANXA11,ANXA2,AQP11,AQP2,ARID3B,ATP6AP2,BACH1,BCL2A1,BHLHE40,CARD14,CBL,CCAR1,CDK8,CEBPB,CERS6,CIAPIN1,CLIC4,CNR2,CSF1R,DICER1,DRAM1,EDIL3,ELAVL4,FAS,GALNT10,LRP2,MAP3K9,miR-103-3p (and other miRNAs w/seed GCAGCAU),miR-122-5p (miRNAs w/seed GGAGUGU),miR-125b-5p (and other miRNAs w/seed CCCUGAG),miR-141-3p (and other miRNAs w/seed AACACUG),miR-148a-3p (and other miRNAs w/seed CAGU…	64
Cancer,Organismal Injury and Abnormalities	advanced malignant tumor	Advanced malignant tumor	2,38E-05	3,33E-03	Increased	3,461	3,318	ADAM17,ADAM9,AKT3,ANXA2,ARHGDIG,ARL4C,BACH1,CBL,CDK8,CHD1,COLEC12,CSF1R,CYP3A5,DICER1,FAS,GAD2,LRP2,miR-122-5p (miRNAs w/seed GGAGUGU),miR-125b-5p (and other miRNAs w/seed CCCUGAG),miR-141-3p (and other miRNAs w/seed AACACUG),miR-148a-3p (and other miRNAs w/seed CAGUGCA),miR-150-5p (and other miRNAs w/seed CUCCCAA),miR-182-5p (and other miRNAs w/seed UUGGCAA),miR-200b-3p (and other miRNAs w/seed …	34
Cancer,Organismal Injury and Abnormalities	metastasis	Secondary tumor	2,39E-05	3,33E-03	Increased	3,461	3,321	ADAM17,ADAM9,AKT3,ANXA2,ARHGDIG,BACH1,CBL,CDK8,CHD1,COLEC12,CSF1R,CYP3A5,DICER1,FAS,GAD2,miR-122-5p (miRNAs w/seed GGAGUGU),miR-125b-5p (and other miRNAs w/seed CCCUGAG),miR-141-3p (and other miRNAs w/seed AACACUG),miR-148a-3p (and other miRNAs w/seed CAGUGCA),miR-150-5p (and other miRNAs w/seed CUCCCAA),miR-182-5p (and other miRNAs w/seed UUGGCAA),miR-200b-3p (and other miRNAs w/seed AAUACUG),NR…	32
Cellular Movement	migration	Migration of tumor cell lines	2,40E-05	3,33E-03		0,404	0,093	ADAM17,ADAM9,AKT3,ANXA2,ARL4C,CEBPB,CERS6,CNR2,CSF1R,IQGAP1,LASP1,miR-122-5p (miRNAs w/seed GGAGUGU),miR-125b-5p (and other miRNAs w/seed CCCUGAG),miR-141-3p (and other miRNAs w/seed AACACUG),miR-200b-3p (and other miRNAs w/seed AAUACUG),MSN,NOVA1,NRAS,PTEN,QKI,RASSF8,RGS1,RGS4,RXFP1,SDCBP,SLC16A1,TBXA2R,VCAN,ZYX	29
Cell Death and Survival,Organismal Injury and Abnormalities	cell death	Cell death of epithelial cell lines	2,52E-05	3,43E-03		0,774	0,649	BCL2A1,CARD14,CLIC4,CSF1R,FAS,miR-150-5p (and other miRNAs w/seed CUCCCAA),NRAS,PAWR,PEA15,PRMT2,RGS4,SYVN1,TGFBR2,WNT16	14
Organismal Injury and Abnormalities	fibrosis	Fibrosis	2,95E-05	3,93E-03		0,036	0,116	ADAM17,CBL,CEBPB,CNR2,CSF1R,CYP3A5,DICER1,DTNBP1,FAS,miR-125b-5p (and other miRNAs w/seed CCCUGAG),miR-140-3p (and other miRNAs w/seed ACCACAG),miR-141-3p (and other miRNAs w/seed AACACUG),miR-150-5p (and other miRNAs w/seed CUCCCAA),NRAS,PARPBP,PPP1CB,PTEN,RXFP1,SFTPC,SYVN1,TBXA2R,TGFBR2	22
Cardiovascular System Development and Function,Organismal Development	vasculogenesis	Vasculogenesis	3,57E-05	4,67E-03		0,671	0,422	ADAM17,ADAM9,AKT3,ANXA2,AP3M2,CBL,CLIC4,CSF1R,CXCL14,DICER1,EDIL3,FAS,IQGAP1,LRP2,miR-125b-5p (and other miRNAs w/seed CCCUGAG),NRAS,PTEN,PTGER3,QKI,RAB10,REM1,RGS4,SFRP2,TBXA2R,TGFBR2,TUBA1C	26
Cell Death and Survival,Organismal Injury and Abnormalities	cell death	Cell death of epithelial cells	3,98E-05	5,11E-03		0,378	0,350	BCL2A1,CARD14,CBL,CEBPB,CLIC4,CSF1R,DICER1,FAS,miR-150-5p (and other miRNAs w/seed CUCCCAA),NRAS,PAWR,PEA15,PRMT2,PTEN,RGS4,SH3BP5,SYVN1,TGFBR2,WNT16	19
Cancer,Organismal Injury and Abnormalities	breast or pancreatic cancer	Breast or pancreatic cancer	4,63E-05	5,84E-03				ABHD2,ACAD10,ACTR2,ADAM17,ADAM9,ADGRB3,AKT3,ANXA11,AP3M2,ARID3B,ARL4C,ATP11A,BHLHE40,CACNA2D1,CBL,CCDC50,CEBPB,CERS6,CHD1,CLIC1,CLIC4,COLEC12,CSF1R,CXCL14,CYP24A1,CYP3A5,DDHD1,DICER1,DPYSL5,EDIL3,EOGT,FAS,FRYL,GAD2,GPC6,GPR183,IMPG1,IPO5,IQGAP1,KIAA0513,LASP1,LRFN1,LRP2,MAGEB4,MBOAT1,MCF2L2,miR-103-3p (and other miRNAs w/seed GCAGCAU),miR-125b-5p (and other miRNAs w/seed CCCUGAG),miR-140-3p (and …	91
Cancer,Organismal Injury and Abnormalities	malignant solid tumor	Advanced malignant solid tumor	4,84E-05	5,99E-03		0,653	0,558	ADAM9,ANXA2,ARL4C,CDK8,CHD1,COLEC12,CSF1R,CYP3A5,DICER1,FAS,GAD2,LRP2,miR-122-5p (miRNAs w/seed GGAGUGU),miR-125b-5p (and other miRNAs w/seed CCCUGAG),miR-141-3p (and other miRNAs w/seed AACACUG),miR-148a-3p (and other miRNAs w/seed CAGUGCA),miR-150-5p (and other miRNAs w/seed CUCCCAA),miR-200b-3p (and other miRNAs w/seed AAUACUG),NRAS,PTEN,RAB31,RGS4,TGFBR2,TUBA1C,VCAN	25
Cell Death and Survival	cell death	Cell death of connective tissue cells	4,94E-05	6,00E-03		1,334	1,306	ATP6AP2,BCL2A1,CEBPB,CLIC4,CNR2,CSF1R,DICER1,FAS,miR-103-3p (and other miRNAs w/seed GCAGCAU),miR-125b-5p (and other miRNAs w/seed CCCUGAG),NRAS,PAWR,PELI1,PRMT2,PTEN,QKI,RPS6KA5,RUNX1T1,SFRP2,SLC25A24,SYVN1	21
Cancer,Organismal Injury and Abnormalities	malignant genitourinary solid tumor	Malignant genitourinary solid tumor	5,63E-05	6,72E-03		1,943	1,914	ABHD2,ABTB1,ACAD10,ACTR2,ADAM17,ADAM9,ADGRB3,AKT3,ANXA11,ANXA2,AP3M2,AQP2,ARID3B,ARL4C,ATP11A,ATP6AP2,BACH1,BHLHE40,BTN2A1,CACNA2D1,CBL,CCAR1,CCDC50,CDK8,CEBPB,CHD1,CLIC1,CLIC4,CNR2,COLEC12,CSF1R,CXCL14,CYP24A1,CYP3A5,DDHD1,DICER1,EDIL3,ELAVL4,ELMO2,EOGT,FAS,FPR1,FRYL,GAD2,GALNT10,GPR183,IMPG1,IPO5,IQGAP1,LASP1,LMO3,LPAR3,LRFN1,LRP2,MAP3K9,MBOAT1,MCF2L2,miR-103-3p (and other miRNAs w/seed GCAGCAU…	129
Cell Death and Survival,Organismal Injury and Abnormalities	necrosis	Necrosis of epithelial tissue	5,90E-05	6,91E-03		0,347	0,349	ADAM17,BCL2A1,CARD14,CBL,CEBPB,CLIC4,CSF1R,DICER1,EDIL3,FAS,miR-150-5p (and other miRNAs w/seed CUCCCAA),NRAS,PAWR,PEA15,PRMT2,PTEN,RGS4,SH3BP5,SYVN1,TGFBR2,WNT16	21
Organismal Injury and Abnormalities,Reproductive System Disease	benign pelvic disease	Benign pelvic disease	6,12E-05	6,91E-03				CBL,CEBPB,CSF1R,CXCL14,DDX6,EPS15,FAS,IQGAP1,MFAP3L,miR-125b-5p (and other miRNAs w/seed CCCUGAG),miR-141-3p (and other miRNAs w/seed AACACUG),miR-150-5p (and other miRNAs w/seed CUCCCAA),miR-200b-3p (and other miRNAs w/seed AAUACUG),miR-425-5p (and other miRNAs w/seed AUGACAC),PTEN,PTGER3,SLC16A1,VCAN,YWHAH,ZYX	20
Cancer,Organismal Injury and Abnormalities	anogenital cancer	Anogenital cancer	6,14E-05	6,91E-03				ABHD2,ABTB1,ACAD10,ACTR2,ADAM17,ADAM9,ADGRB3,AKT3,ANXA11,ANXA2,AP3M2,ARID3B,ARL4C,ATP11A,ATP6AP2,BACH1,BHLHE40,BTN2A1,CACNA2D1,CBL,CCAR1,CCDC50,CDK8,CEBPB,CHD1,CLIC1,CLIC4,CNR2,COLEC12,CSF1R,CXCL14,CYP24A1,CYP3A5,DDHD1,DICER1,EDIL3,ELMO2,EOGT,FAS,FPR1,FRYL,GAD2,GALNT10,GPR183,IMPG1,IPO5,IQGAP1,LASP1,LRFN1,LRP2,MAP3K9,MBOAT1,MCF2L2,miR-103-3p (and other miRNAs w/seed GCAGCAU),miR-125b-5p (and othe…	121
Hematological System Development and Function,Tissue Morphology	quantity	Quantity of blood cells	6,19E-05	6,91E-03		1,456	1,229	ADAM17,AKT3,ATP6AP2,BCL2A1,BHLHE40,CBL,CEBPB,CIAPIN1,CLIC4,CMTM6,CNR2,CSF1R,CXCL14,DAPP1,DICER1,EPS15,FAS,FPR1,GAD2,GPR183,MSN,NFATC2IP,PAWR,PTEN,RGS1,RPS6KA5,TBXA2R,TGFBR2,TMUB1,TRIB1,VCAN	31
Cancer,Organismal Injury and Abnormalities	neoplasia	Neoplasia of tumor cell lines	6,50E-05	7,15E-03	Increased	3,070	2,881	ADAM17,ADAM9,AKT3,ARHGDIG,BACH1,DICER1,FPR1,miR-122-5p (miRNAs w/seed GGAGUGU),miR-125b-5p (and other miRNAs w/seed CCCUGAG),miR-141-3p (and other miRNAs w/seed AACACUG),miR-148a-3p (and other miRNAs w/seed CAGUGCA),miR-182-5p (and other miRNAs w/seed UUGGCAA),PTEN,PTGER3,SDCBP,TGFBR2,WSB1	17
Infectious Diseases	infection	Viral Infection	6,80E-05	7,36E-03		0,553	0,069	ABTB1,ACTR2,AGFG1,ANXA2,ARL4C,ATP6AP2,CACNA2D1,CARD14,CBL,CCAR1,CHD1,CLIC4,CYP3A5,DDX6,DICER1,DPYSL5,EPS15,FAS,FPR1,GOPC,GOSR2,MAP3K9,miR-103-3p (and other miRNAs w/seed GCAGCAU),miR-122-5p (miRNAs w/seed GGAGUGU),miR-148a-3p (and other miRNAs w/seed CAGUGCA),PCBP2,PELI1,PGRMC2,PTPRN2,RAB31,RAB32,RAB3D,SDCBP,SP100,SPATS2L,SYVN1,TGFBR2,TUBA1C,USP13,USP6,ZYX	41
Lipid Metabolism,Molecular Transport,Small Molecule Biochemistry	concentration	Concentration of lipid	8,41E-05	8,96E-03		1,212	1,146	ACER3,AKT3,BHLHE40,CBL,CEBPB,CERS6,CXCL14,CYP24A1,CYP3A5,DICER1,EDIL3,FAS,GAD2,LPAR3,LRP2,miR-122-5p (miRNAs w/seed GGAGUGU),NRAS,PARPBP,PTEN,PTPRN2,QKI,RGS4,SFTPC,TBXA2R,TGFBR2,TRIB1	26
Cellular Movement	migration	Migration of cells	8,62E-05	9,05E-03		0,425	0,047	ABHD2,ADAM17,ADAM9,AKT3,ANXA2,ARL4C,BHLHE40,CBL,CCAR1,CEBPB,CERS6,CLIC4,CNR2,CSF1R,CXCL14,DICER1,EDIL3,ELMO2,FAS,FPR1,GNG12,GPR183,IQGAP1,LASP1,LPAR3,miR-122-5p (miRNAs w/seed GGAGUGU),miR-125b-5p (and other miRNAs w/seed CCCUGAG),miR-141-3p (and other miRNAs w/seed AACACUG),miR-200b-3p (and other miRNAs w/seed AAUACUG),MPZL1,MSN,NOVA1,NRAS,OSMR,PELI1,PRMT2,PTEN,PTGER3,QKI,RASSF8,RGS1,RGS4,RXFP1,…	52
Cellular Movement	invasion	Invasion of cells	9,69E-05	1,00E-02		1,400	1,128	ADAM17,ADAM9,AKT3,ANXA2,BHLHE40,CBL,CEBPB,CHD1,CXCL14,DICER1,DRAM1,FAS,IQGAP1,LASP1,miR-122-5p (miRNAs w/seed GGAGUGU),miR-125b-5p (and other miRNAs w/seed CCCUGAG),miR-141-3p (and other miRNAs w/seed AACACUG),miR-200b-3p (and other miRNAs w/seed AAUACUG),miR-342-3p (miRNAs w/seed CUCACAC),NOVA1,NRAS,PEA15,PTEN,QKI,RGS4,SDCBP,SP100,TBXA2R,TGFBR2,VCAN,WSB1	31
Cancer,Endocrine System Disorders,Organismal Injury and Abnormalities	neuroendocrine carcinoma	Neuroendocrine carcinoma	1,11E-04	1,13E-02				CBL,CCSAP,CHD1,CLIC1,CLIC4,CSF1R,DICER1,NRAS,PTEN,RUNX1T1,TUBA1C	11
Cancer,Gastrointestinal Disease,Hepatic System Disease,Organismal Injury and Abnormalities,Tissue Morphology,Tumor Morphology	size	Size of hepatocellular carcinoma	1,15E-04	1,16E-02				FAS,IQGAP1,TGFBR2	3
Cancer,Organismal Injury and Abnormalities	metastatic solid tumor	Metastatic solid tumor	1,18E-04	1,16E-02		0,653	0,562	ADAM9,ANXA2,CDK8,CHD1,COLEC12,CSF1R,CYP3A5,DICER1,FAS,GAD2,miR-122-5p (miRNAs w/seed GGAGUGU),miR-125b-5p (and other miRNAs w/seed CCCUGAG),miR-141-3p (and other miRNAs w/seed AACACUG),miR-148a-3p (and other miRNAs w/seed CAGUGCA),miR-150-5p (and other miRNAs w/seed CUCCCAA),miR-200b-3p (and other miRNAs w/seed AAUACUG),NRAS,PTEN,RAB31,RGS4,TGFBR2,TUBA1C	22
Hematological System Development and Function,Tissue Morphology	quantity	Quantity of mononuclear leukocytes	1,29E-04	1,26E-02		0,522	0,264	AKT3,ATP6AP2,BCL2A1,BHLHE40,CBL,CEBPB,CMTM6,CNR2,CSF1R,CXCL14,DAPP1,DICER1,EPS15,FAS,GAD2,GPR183,MSN,NFATC2IP,PAWR,PTEN,RGS1,RPS6KA5,TGFBR2,TMUB1	24
Cardiovascular System Development and Function	development	Development of vasculature	1,54E-04	1,48E-02		1,268	1,023	ADAM17,ADAM9,AKT3,ANXA2,AP3M2,ARID3B,BACH1,CBL,CLIC4,CSF1R,CXCL14,DICER1,EDIL3,FAS,IQGAP1,LRP2,miR-122-5p (miRNAs w/seed GGAGUGU),miR-125b-5p (and other miRNAs w/seed CCCUGAG),NRAS,PTEN,PTGER3,QKI,RAB10,REM1,RGS4,SFRP2,SFTPC,SP100,TBXA2R,TGFBR2,TUBA1C	31
Cellular Function and Maintenance	engulfment	Engulfment of cells	1,65E-04	1,57E-02	Increased	2,132	1,803	ACTR2,AKT3,ANXA11,CBL,CEBPB,CLIC4,COLEC12,CSF1R,EPS15,FAS,FPR1,IQGAP1,LRP2,miR-125b-5p (and other miRNAs w/seed CCCUGAG),PELI1,PTEN,QKI,RAB31	18
Cellular Movement	invasion	Invasion of tumor cell lines	1,68E-04	1,57E-02		1,736	1,460	ADAM17,ADAM9,AKT3,CBL,CEBPB,CHD1,DICER1,DRAM1,FAS,IQGAP1,LASP1,miR-122-5p (miRNAs w/seed GGAGUGU),miR-125b-5p (and other miRNAs w/seed CCCUGAG),miR-141-3p (and other miRNAs w/seed AACACUG),miR-200b-3p (and other miRNAs w/seed AAUACUG),miR-342-3p (miRNAs w/seed CUCACAC),NOVA1,PEA15,PTEN,QKI,SDCBP,SP100,TBXA2R,TGFBR2,VCAN,WSB1	26
Hematological System Development and Function,Lymphoid Tissue Structure and Development,Tissue Morphology	quantity	Quantity of lymphocytes	1,75E-04	1,62E-02		0,427	0,155	AKT3,ATP6AP2,BCL2A1,BHLHE40,CBL,CEBPB,CMTM6,CNR2,CSF1R,CXCL14,DAPP1,DICER1,EPS15,FAS,GAD2,GPR183,MSN,NFATC2IP,PAWR,PTEN,RGS1,RPS6KA5,TGFBR2	23
Cellular Development,Cellular Growth and Proliferation	colony formation	Colony formation of cells	1,85E-04	1,69E-02		1,664	1,549	ADAM17,CBL,CCNG2,CEBPB,CHD1,CSF1R,DICER1,FAS,IQGAP1,LMO3,miR-125b-5p (and other miRNAs w/seed CCCUGAG),NRAS,OSMR,PEA15,PTEN,RPS6KA5,RUNX1T1,SFRP2,VCAN	19
Lipid Metabolism,Small Molecule Biochemistry	synthesis	Synthesis of thromboxane B2	1,97E-04	1,77E-02				PLAA,TBXA2R,TGFBR2	3
Molecular Transport	transport	Transport of molecule	2,08E-04	1,85E-02		1,676	1,348	ADAM9,AGFG1,AKT3,ANXA2,AQP11,AQP2,ATP11A,BHLHE40,CACNA2D1,CACNB4,CEBPB,CLIC1,CLIC4,CMTM6,CYBRD1,DTNBP1,EPS15,FAS,FOLR2,FPR1,GAD2,GOSR2,GSTA4,IPO5,IQGAP1,LASP1,LRP2,MSN,NIPAL4,PEA15,PTEN,PTGER3,PTPRN2,RAB10,RAB3D,SLC16A1,SLC25A15,SLC25A24,SLC38A2,TRIB1,YWHAH	41
Cellular Compromise,Inflammatory Response	degranulation	Degranulation of cells	2,12E-04	1,86E-02		0,440	0,327	ACTR2,ANXA2,ATP11A,ATP6AP2,CBL,CMTM6,DICER1,FPR1,IQGAP1,NRAS,PHACTR2,PTEN,PTGER3,PTPRN2,RAB10,RAB31,RAB3D,SDCBP,TMX3	19
Cardiovascular System Development and Function,Organismal Development	angiogenesis	Angiogenesis	2,31E-04	2,00E-02		1,268	1,023	ADAM17,ADAM9,AKT3,ANXA2,AP3M2,CBL,CLIC4,CSF1R,CXCL14,DICER1,EDIL3,FAS,IQGAP1,LRP2,miR-122-5p (miRNAs w/seed GGAGUGU),miR-125b-5p (and other miRNAs w/seed CCCUGAG),NRAS,PTEN,PTGER3,QKI,RAB10,REM1,RGS4,SFRP2,SP100,TBXA2R,TGFBR2,TUBA1C	28
Endocrine System Disorders,Gastrointestinal Disease,Metabolic Disease,Organismal Injury and Abnormalities	diabetes mellitus	Diabetes mellitus	2,41E-04	2,04E-02		-0,360	-0,368	ACAD10,ANXA11,ANXA2,ARHGDIG,ATP11A,BTN2A1,CACNA2D1,CNR2,EDIL3,ELAVL4,FAS,FRYL,GAD2,GLRA3,LPAR3,MCF2L2,miR-103-3p (and other miRNAs w/seed GCAGCAU),miR-122-5p (miRNAs w/seed GGAGUGU),miR-125b-5p (and other miRNAs w/seed CCCUGAG),miR-141-3p (and other miRNAs w/seed AACACUG),miR-148a-3p (and other miRNAs w/seed CAGUGCA),miR-150-5p (and other miRNAs w/seed CUCCCAA),miR-200b-3p (and other miRNAs w/see…	33
Vitamin and Mineral Metabolism	quantity	Quantity of cyanocobalamin	2,44E-04	2,04E-02				FAS,LRP2	2
Cancer,Neurological Disease,Organismal Injury and Abnormalities	gliomagenesis	Gliomagenesis	2,44E-04	2,04E-02				PTEN,QKI	2
Hematological System Development and Function,Inflammatory Response,Tissue Morphology	quantity	Quantity of phagocytes	2,63E-04	2,17E-02	Increased	2,616	2,554	ADAM17,BCL2A1,CLIC4,CNR2,CSF1R,CXCL14,DICER1,FAS,FPR1,GPR183,MSN,NFATC2IP,PTEN,TGFBR2,TMUB1,TRIB1	16
Cell Death and Survival	apoptosis	Apoptosis of fibroblasts	2,67E-04	2,18E-02		0,303	0,254	CLIC4,FAS,miR-125b-5p (and other miRNAs w/seed CCCUGAG),NRAS,PAWR,PELI1,PRMT2,PTEN,QKI,SYVN1	10
Cell Death and Survival	apoptosis	Apoptosis of connective tissue cells	2,90E-04	2,34E-02		0,020	0,023	CEBPB,CLIC4,FAS,miR-103-3p (and other miRNAs w/seed GCAGCAU),miR-125b-5p (and other miRNAs w/seed CCCUGAG),NRAS,PAWR,PELI1,PRMT2,PTEN,QKI,SYVN1	12
Cancer,Hematological Disease,Organismal Injury and Abnormalities	hematologic cancer	Hematologic cancer of cells	3,03E-04	2,41E-02		0,573	0,645	ADAM9,ADGRB3,AKT3,ANXA11,ANXA2,ATP11A,CBL,CEBPB,CHD1,CSF1R,CXCL14,CYP3A5,DICER1,FAS,FRYL,GAD2,GPR183,IPO5,IQGAP1,LRP2,MAGEB4,miR-125b-5p (and other miRNAs w/seed CCCUGAG),miR-140-3p (and other miRNAs w/seed ACCACAG),miR-148a-3p (and other miRNAs w/seed CAGUGCA),miR-150-5p (and other miRNAs w/seed CUCCCAA),miR-342-3p (miRNAs w/seed CUCACAC),NRAS,OSMR,PAWR,PCDH10,PPP2R3C,PTEN,PTPRN2,RRAGC,RUNX1T1,S…	42
Embryonic Development,Organ Development,Organismal Development,Reproductive System Development and Function,Tissue Development	formation	Formation of corpus luteum	3,09E-04	2,43E-02				CEBPB,DICER1,PTPRN2	3
Cancer,Hematological Disease,Immunological Disease,Organismal Injury and Abnormalities	lymphocytic cancer	Lymphocytic cancer	3,22E-04	2,50E-02		0,573	0,652	ADAM9,ADGRB3,AKT3,ANXA11,ANXA2,ATP11A,CBL,CCNG2,CEBPB,CHD1,CSF1R,CXCL14,CYP3A5,DICER1,EIF4E3,FAS,FRYL,GAD2,GPR183,IPO5,IQGAP1,LRP2,MAGEB4,miR-125b-5p (and other miRNAs w/seed CCCUGAG),miR-140-3p (and other miRNAs w/seed ACCACAG),miR-148a-3p (and other miRNAs w/seed CAGUGCA),miR-150-5p (and other miRNAs w/seed CUCCCAA),miR-342-3p (miRNAs w/seed CUCACAC),NRAS,OSMR,PAWR,PCDH10,PPP2R3C,PTEN,PTPRN2,RR…	44
Cancer,Hematological Disease,Organismal Injury and Abnormalities	lymphocytic neoplasm	Lymphocytic neoplasm	3,32E-04	2,54E-02		0,573	0,652	ADAM9,ADGRB3,AKT3,ANXA11,ANXA2,ATP11A,CBL,CCNG2,CEBPB,CHD1,CSF1R,CXCL14,CYP3A5,DICER1,EIF4E3,FAS,FRYL,GAD2,GPR183,IPO5,IQGAP1,LRP2,MAGEB4,miR-125b-5p (and other miRNAs w/seed CCCUGAG),miR-140-3p (and other miRNAs w/seed ACCACAG),miR-148a-3p (and other miRNAs w/seed CAGUGCA),miR-150-5p (and other miRNAs w/seed CUCCCAA),miR-342-3p (miRNAs w/seed CUCACAC),NRAS,OSMR,PAWR,PCDH10,PPP2R3C,PTEN,PTPRN2,RR…	44
Cancer,Hematological Disease,Immunological Disease,Organismal Injury and Abnormalities	tumorigenesis	Tumorigenesis of lymphocytes	3,33E-04	2,54E-02		0,912	1,008	ADAM9,ADGRB3,AKT3,ANXA11,ANXA2,ATP11A,CBL,CCNG2,CEBPB,CHD1,CSF1R,CXCL14,DICER1,EIF4E3,FAS,FRYL,GAD2,GPR183,IPO5,IQGAP1,LRP2,MAGEB4,miR-125b-5p (and other miRNAs w/seed CCCUGAG),miR-140-3p (and other miRNAs w/seed ACCACAG),miR-148a-3p (and other miRNAs w/seed CAGUGCA),miR-150-5p (and other miRNAs w/seed CUCCCAA),miR-342-3p (miRNAs w/seed CUCACAC),NRAS,OSMR,PAWR,PCDH10,PTEN,PTPRN2,RRAGC,RUNX1T1,SLC…	42
Cell Death and Survival	cell death	Cell death of cervical cancer cell lines	3,38E-04	2,54E-02		-0,090	-0,038	ACER3,AKT3,ANXA2,BCL2A1,CARD14,CDK8,CSF1R,FAS,MSN,PAWR,PCBP2,PTEN,RAB32,YWHAH	14
Cellular Function and Maintenance	internalization	Internalization of cells	3,48E-04	2,56E-02	Increased	2,402	2,168	ACTR2,CBL,CEBPB,CLIC4,COLEC12,CSF1R,FAS,FPR1,miR-125b-5p (and other miRNAs w/seed CCCUGAG),PELI1,PTEN,RAB31	12
Cell Death and Survival	cell death	Cell death of fibroblasts	3,48E-04	2,56E-02		0,876	0,836	CLIC4,CNR2,FAS,miR-125b-5p (and other miRNAs w/seed CCCUGAG),NRAS,PAWR,PELI1,PRMT2,PTEN,QKI,SYVN1	11
Cancer,Hematological Disease,Immunological Disease,Organismal Injury and Abnormalities	neoplasia	Neoplasia of leukocytes	3,55E-04	2,58E-02		0,573	0,650	ADAM9,ADGRB3,AKT3,ANXA11,ANXA2,ATP11A,CBL,CCNG2,CEBPB,CHD1,CSF1R,CXCL14,CYP3A5,DICER1,EIF4E3,FAS,FRYL,GAD2,GPR183,IPO5,IQGAP1,LRP2,MAGEB4,miR-125b-5p (and other miRNAs w/seed CCCUGAG),miR-140-3p (and other miRNAs w/seed ACCACAG),miR-148a-3p (and other miRNAs w/seed CAGUGCA),miR-150-5p (and other miRNAs w/seed CUCCCAA),miR-342-3p (miRNAs w/seed CUCACAC),NRAS,OSMR,PAWR,PCDH10,PPP2R3C,PTEN,PTPRN2,RR…	44
Cancer,Gastrointestinal Disease,Organismal Injury and Abnormalities	oral cancer	Oral cancer	3,57E-04	2,58E-02				ADAM9,ADGRB3,AKT3,AMMECR1,CCAR1,CXCL14,DDX6,EDIL3,EPS15,FRYL,GPC6,MAP3K9,MBOAT1,MYT1,NOVA1,NRAS,OSMR,PABPC1L,PCDH10,PPP1CB,PRMT2,PTEN,QKI,RUNX1T1,SERPINI1,SP100,TGFBR2,TMEM161B,TUBA1C,UBAP2L	30
Cancer,Dermatological Diseases and Conditions,Organismal Injury and Abnormalities,Tissue Morphology	quantity	Quantity of papilloma	3,78E-04	2,66E-02				NRAS,PEA15,TGFBR2	3
Cell Death and Survival	apoptosis	Apoptosis of cervical cancer cell lines	3,80E-04	2,66E-02		0,168	0,205	ACER3,AKT3,BCL2A1,CARD14,CDK8,CSF1R,FAS,MSN,PAWR,PCBP2,PTEN,RAB32	12
Cellular Development,Cellular Growth and Proliferation	cell proliferation	Cell proliferation of melanoma cell lines	3,83E-04	2,66E-02		-0,301	-0,376	AKT3,IQGAP1,miR-125b-5p (and other miRNAs w/seed CCCUGAG),miR-141-3p (and other miRNAs w/seed AACACUG),miR-200b-3p (and other miRNAs w/seed AAUACUG),NRAS,PTEN,SDCBP,VCAN	9
Organismal Injury and Abnormalities,Reproductive System Disease	adenomyosis	Adenomyosis	3,84E-04	2,66E-02				ANXA2,DDX6,IQGAP1,MFAP3L,PHACTR2	5
Cellular Function and Maintenance	endocytosis	Endocytosis by eukaryotic cells	3,93E-04	2,69E-02	Increased	2,116	1,827	ACTR2,AKT3,CBL,CEBPB,CLIC4,CSF1R,EPS15,FAS,FPR1,miR-125b-5p (and other miRNAs w/seed CCCUGAG),PELI1,PTEN,QKI,RAB31	14
Cellular Movement,Hematological System Development and Function,Immune Cell Trafficking,Inflammatory Response	cellular infiltration	Cellular infiltration by phagocytes	4,05E-04	2,73E-02		0,034	-0,080	ADAM17,ANXA2,CNR2,CSF1R,DICER1,EDIL3,FAS,FPR1,PTEN,PTGER3,SFTPC,TGFBR2	12
Cancer,Organismal Injury and Abnormalities	invasive adenocarcinoma	Invasive adenocarcinoma	4,06E-04	2,73E-02				CHD1,CXCL14,FAS,miR-103-3p (and other miRNAs w/seed GCAGCAU),miR-141-3p (and other miRNAs w/seed AACACUG),miR-200b-3p (and other miRNAs w/seed AAUACUG),PTEN,TGFBR2,TUBA1C	9
Infectious Diseases	infection	Infection by RNA virus	4,16E-04	2,77E-02		0,191	-0,357	ABTB1,ACTR2,ANXA2,ATP6AP2,CACNA2D1,CARD14,CBL,CCAR1,CYP3A5,DPYSL5,EPS15,FAS,FPR1,GOSR2,MAP3K9,PCBP2,PELI1,PGRMC2,PTPRN2,RAB3D,SPATS2L,SYVN1,TUBA1C,USP6,ZYX	25
Cell-To-Cell Signaling and Interaction,Hematological System Development and Function,Immune Cell Trafficking,Inflammatory Response	activation	Activation of leukocytes	4,21E-04	2,78E-02		0,231	0,035	ADAM9,ANXA2,BHLHE40,CBL,CEBPB,CNR2,CSF1R,DAPP1,FAS,FPR1,GAD2,miR-125b-5p (and other miRNAs w/seed CCCUGAG),miR-150-5p (and other miRNAs w/seed CUCCCAA),PELI1,PTEN,PTGER3,RAB10,RAB32,TBXA2R,TGFBR2,VCAN	21
Cell Morphology	size	Size of cells	4,25E-04	2,78E-02				ADAM17,AKT3,AQP2,CBL,CEBPB,CERS6,CXCL14,DICER1,DPYSL5,DTNBP1,FAS,MSN,NIPAL4,NRAS,PTEN,RAB3D,RGS4,TRIB1	18
Cancer,Hereditary Disorder,Organismal Injury and Abnormalities,Respiratory Disease	familial lung cancer	Familial lung cancer	4,55E-04	2,87E-02				DICER1,FAS,PTEN	3
Embryonic Development,Hematological System Development and Function,Lymphoid Tissue Structure and Development,Organ Development,Organismal Development,Tissue Development	formation	Formation of spleen	4,60E-04	2,87E-02				ADAM17,CACNB4,CNR2,DICER1,FAS,PPP2R3C	6
Cancer,Organismal Injury and Abnormalities,Respiratory Disease	non-small cell lung cancer	Non-small cell lung carcinoma	4,77E-04	2,87E-02				ADAM17,ADAM9,ADGRB3,AKT3,ANXA2,ARL4C,CACNA2D1,CBL,CSF1R,CYP24A1,DICER1,EPS15,FAS,GAD2,GPC6,KCNK10,LRP2,MAGEB4,MAP3K9,miR-141-3p (and other miRNAs w/seed AACACUG),miR-182-5p (and other miRNAs w/seed UUGGCAA),miR-191-5p (and other miRNAs w/seed AACGGAA),miR-200b-3p (and other miRNAs w/seed AAUACUG),MSN,MYT1,NRAS,OSMR,PABPC1L,PEA15,PLEKHB2,PTEN,PTPRN2,QKI,RGS4,SPIN3,TGFBR2,TMEM161B,TPK1,TUBA1C,UBAP2…	45
Cancer,Organismal Injury and Abnormalities	tumor	Stage I-II tumor	4,85E-04	2,87E-02				ANXA2,CHD1,CSF1R,DICER1,miR-125b-5p (and other miRNAs w/seed CCCUGAG),miR-141-3p (and other miRNAs w/seed AACACUG),miR-200b-3p (and other miRNAs w/seed AAUACUG),PTGER3,TUBA1C	9
Cancer,Neurological Disease,Organismal Injury and Abnormalities	neural glioblastoma	Neural glioblastoma	4,85E-04	2,87E-02				PTEN,QKI	2
Endocrine System Development and Function,Endocrine System Disorders,Organ Morphology,Organismal Development,Organismal Injury and Abnormalities	multinodular goiter	Multinodular goiter	4,85E-04	2,87E-02				DICER1,FAS	2
Carbohydrate Metabolism,Lipid Metabolism,Small Molecule Biochemistry	dephosphorylation	Dephosphorylation of phosphatidylinositol 4-phosphate	4,85E-04	2,87E-02				PTEN,PTPRN2	2
Carbohydrate Metabolism,Lipid Metabolism,Small Molecule Biochemistry	dephosphorylation	Dephosphorylation of phosphatidylinositol 3,5-diphosphate	4,85E-04	2,87E-02				PTEN,PTPRN2	2
Cellular Function and Maintenance,Cellular Growth and Proliferation	production	Production of amacrine cells	4,85E-04	2,87E-02				PTEN,TGFBR2	2
Cancer,Organismal Injury and Abnormalities	upper aero-digestive squamous cell carcinoma	Upper aero-digestive squamous cell carcinoma	4,86E-04	2,87E-02				ADAM17,ADAM9,ADGRB3,AKT3,AMMECR1,AQP2,CCAR1,CEBPB,CXCL14,CYBC1,DDX6,EDIL3,FRYL,GPC6,LRP2,MAP3K9,MBOAT1,miR-125b-5p (and other miRNAs w/seed CCCUGAG),MSN,MYT1,NOVA1,NRAS,OSMR,PABPC1L,PCDH10,PPP1CB,PRMT2,PRXL2A,PTEN,QKI,RUNX1T1,SERPINI1,SP100,TGFBR2,TMEM161B,TUBA1C,UBAP2L,VCAN,VWC2	39
Cancer,Organismal Injury and Abnormalities,Respiratory Disease	lung tumor	Lung tumor	4,86E-04	2,87E-02		-0,728	-0,715	ADAM17,ADAM9,ADGRB3,AKT3,ANXA2,ARL4C,CACNA2D1,CBL,CCSAP,CERS5,CHD1,CSF1R,CXCL14,CYP24A1,CYP3A5,DICER1,EPS15,FAS,GAD2,GPC6,KCNK10,LRP2,MAGEB4,MAP3K9,miR-125b-5p (and other miRNAs w/seed CCCUGAG),miR-141-3p (and other miRNAs w/seed AACACUG),miR-182-5p (and other miRNAs w/seed UUGGCAA),miR-191-5p (and other miRNAs w/seed AACGGAA),miR-200b-3p (and other miRNAs w/seed AAUACUG),MSN,MYT1,NRAS,OSMR,PABPC…	53
Cellular Development,Connective Tissue Development and Function,Tissue Development	differentiation	Differentiation of bone	4,89E-04	2,87E-02		1,177	1,102	ADAM17,CBL,CEBPB,CLIC1,CNR2,CSF1R,CYP24A1,DICER1,FAS,GPR183,PRXL2A,PTEN,SFRP2,TGFBR2	14
Infectious Diseases	infection	Infection of cells	5,05E-04	2,94E-02		0,199	-0,335	ABTB1,ACTR2,ANXA2,ATP6AP2,CARD14,CBL,CCAR1,DPYSL5,EPS15,FAS,FPR1,GOSR2,MAP3K9,PCBP2,PELI1,PGRMC2,PTPRN2,RAB3D,SPATS2L,SYVN1,USP6,ZYX	22
Cancer,Organismal Injury and Abnormalities,Skeletal and Muscular Disorders	smooth muscle tumor	Smooth muscle tumor	5,23E-04	3,01E-02				CBL,CSF1R,CXCL14,DDX6,FAS,IQGAP1,MFAP3L,PTEN,PTGER3,TUBA1C,VCAN,ZYX	12
Cancer,Organismal Injury and Abnormalities	angiogenesis	Angiogenesis of tumor	5,26E-04	3,01E-02		-0,243	-0,330	ADAM17,ANXA2,CBL,DICER1,miR-122-5p (miRNAs w/seed GGAGUGU),NRAS,TGFBR2	7
Cancer,Organismal Injury and Abnormalities	metastatic melanoma cancer	Metastatic melanoma	5,33E-04	3,03E-02				CSF1R,miR-125b-5p (and other miRNAs w/seed CCCUGAG),miR-148a-3p (and other miRNAs w/seed CAGUGCA),miR-150-5p (and other miRNAs w/seed CUCCCAA),miR-200b-3p (and other miRNAs w/seed AAUACUG),NRAS,PTEN,TUBA1C	8
Cancer,Gastrointestinal Disease,Organismal Injury and Abnormalities	oral cavity carcinoma	Oral cavity carcinoma	5,48E-04	3,09E-02				ADAM9,ADGRB3,AKT3,AMMECR1,CCAR1,CXCL14,DDX6,EDIL3,EPS15,FRYL,GPC6,MAP3K9,MBOAT1,MYT1,NOVA1,NRAS,OSMR,PABPC1L,PCDH10,PPP1CB,PRMT2,QKI,RUNX1T1,SERPINI1,SP100,TGFBR2,TMEM161B,TUBA1C,UBAP2L	29
Cellular Development,Cellular Growth and Proliferation,Embryonic Development,Hematological System Development and Function,Hematopoiesis,Lymphoid Tissue Structure and Development,Organ Development,Organismal Development,Tissue Development	colony formation	Colony formation of bone marrow cells	5,67E-04	3,15E-02		-0,106	-0,232	CBL,CSF1R,FAS,NRAS,RPS6KA5	5
Cellular Development,Cellular Growth and Proliferation	cell proliferation	Cell proliferation of tumor cell lines	5,68E-04	3,15E-02		1,179	0,951	ABTB1,ACER3,ADAM17,ADAM9,AKT3,ANXA2,ARL4C,CBL,CCNG2,CDK8,CEBPB,CNR2,CSF1R,CYP3A5,EPS15,FAS,GALNT10,IQGAP1,LMO3,LPAR3,miR-122-5p (miRNAs w/seed GGAGUGU),miR-125b-5p (and other miRNAs w/seed CCCUGAG),miR-141-3p (and other miRNAs w/seed AACACUG),miR-148a-3p (and other miRNAs w/seed CAGUGCA),miR-200b-3p (and other miRNAs w/seed AAUACUG),miR-342-3p (miRNAs w/seed CUCACAC),MYT1,NOVA1,NRAS,PAWR,PRMT2,PT…	43
Cellular Function and Maintenance,Inflammatory Response	phagocytosis	Phagocytosis	6,06E-04	3,33E-02	Increased	2,401	2,177	ACTR2,ANXA11,CBL,CEBPB,CLIC4,COLEC12,CSF1R,FAS,FPR1,miR-125b-5p (and other miRNAs w/seed CCCUGAG),MSN,PELI1,PTEN,RAB31	14
Cancer,Cardiovascular Disease,Organismal Injury and Abnormalities	vascular tumor	Vascular tumor	6,25E-04	3,37E-02				ADGRB3,CSF1R,CXCL14,DDX6,DICER1,MSN,PTEN,TGFBR2,TUBA1C	9
Cancer,Organismal Injury and Abnormalities	extracranial solid tumor	Advanced extracranial solid tumor	6,32E-04	3,37E-02		0,322	0,252	ANXA2,ARL4C,CHD1,COLEC12,CSF1R,CYP3A5,DICER1,FAS,GAD2,LRP2,miR-122-5p (miRNAs w/seed GGAGUGU),miR-125b-5p (and other miRNAs w/seed CCCUGAG),NRAS,PTEN,RAB31,RGS4,TGFBR2,TUBA1C,VCAN	19
Gastrointestinal Disease,Organismal Injury and Abnormalities	colorectal disorder	Colorectal disorder	6,32E-04	3,37E-02		0,054	0,148	ABHD2,ABTB1,ADAM17,ADAM9,ADGRB3,AKT3,AMMECR1,ANXA11,ANXA2,AP3M2,ARID3B,ARL4C,ATP11A,ATP6AP2,BCL2A1,BHLHE40,CACNA2D1,CACNB4,CBL,CCNG2,CDK8,CERS5,CHD1,CLIC1,CNR2,COLEC12,CSF1R,CYP24A1,DAPP1,DDHD1,DDX6,DICER1,DRAM1,EDIL3,EIF4E3,ELMO2,FAS,GAD2,GNG12,GPC6,GPR183,IPO5,KBTBD4,KCNK10,LASP1,LRFN1,LRP2,MAP3K9,MCF2L2,miR-103-3p (and other miRNAs w/seed GCAGCAU),miR-125b-5p (and other miRNAs w/seed CCCUGAG),…	95
Cell Signaling	G-protein signaling, coupled to cyclic nucleotide second messenger	G-protein signaling, coupled to cyclic nucleotide second messenger	6,41E-04	3,37E-02				CNR2,FPR1,LPAR3,PTGER3,RXFP1	5
Cancer,Organismal Injury and Abnormalities	spindle cell neoplasm	Spindle cell neoplasm	6,42E-04	3,37E-02				CBL,CSF1R,miR-141-3p (and other miRNAs w/seed AACACUG),miR-200b-3p (and other miRNAs w/seed AAUACUG),RUNX1T1,TUBA1C	6
Infectious Diseases	production	Production of virus	6,42E-04	3,37E-02		0,784	0,788	AGFG1,DDX6,DICER1,miR-122-5p (miRNAs w/seed GGAGUGU),SDCBP,USP13	6
Cancer,Gastrointestinal Disease,Organismal Injury and Abnormalities	oral squamous cell carcinoma	Oral squamous cell carcinoma	6,52E-04	3,40E-02				ADAM9,ADGRB3,AKT3,AMMECR1,CCAR1,CXCL14,DDX6,EDIL3,FRYL,GPC6,MAP3K9,MBOAT1,MYT1,NOVA1,NRAS,OSMR,PABPC1L,PCDH10,PPP1CB,PRMT2,QKI,RUNX1T1,SERPINI1,SP100,TGFBR2,TMEM161B,TUBA1C,UBAP2L	28
Cell Death and Survival,Embryonic Development	apoptosis	Apoptosis of embryonic cell lines	6,64E-04	3,43E-02		0,915	0,784	BCL2A1,CARD14,CEBPB,FAS,PAWR,PEA15,PRMT2,PTEN,RGS4,RPS6KA5,SYVN1	11
Cellular Compromise,Inflammatory Response	degranulation	Degranulation of neutrophils	6,82E-04	3,50E-02				ACTR2,ANXA2,ATP11A,ATP6AP2,CMTM6,FPR1,IQGAP1,NRAS,PTPRN2,RAB10,RAB31,RAB3D,SDCBP	13
Cell-To-Cell Signaling and Interaction,Hematological System Development and Function	activation	Activation of blood cells	6,87E-04	3,50E-02		0,145	-0,049	ADAM9,ANXA2,BHLHE40,CBL,CEBPB,CLIC1,CNR2,CSF1R,DAPP1,FAS,FPR1,GAD2,miR-125b-5p (and other miRNAs w/seed CCCUGAG),miR-150-5p (and other miRNAs w/seed CUCCCAA),PELI1,PTEN,PTGER3,RAB10,RAB32,TBXA2R,TGFBR2,VCAN	22
Cell-To-Cell Signaling and Interaction,Cellular Function and Maintenance,Inflammatory Response	phagocytosis	Phagocytosis of cells	7,08E-04	3,58E-02	Increased	2,401	2,179	ACTR2,ANXA11,CBL,CEBPB,CLIC4,COLEC12,CSF1R,FAS,FPR1,miR-125b-5p (and other miRNAs w/seed CCCUGAG),PELI1,PTEN,RAB31	13
Cancer,Organismal Injury and Abnormalities	incidence	Incidence of tumor	7,15E-04	3,59E-02		1,271	1,368	ABHD2,ABTB1,ACAD10,ACTR2,ADAM17,ADAM9,ADGRB3,AKT3,AMMECR1,ANXA11,ANXA2,AP3M2,AQP2,ARID3B,ARL4C,ATP11A,ATP6AP2,BACH1,BHLHE40,CACNA2D1,CACNB4,CBL,CCAR1,CCNG2,CDK8,CEBPB,CERS5,CHD1,CLIC4,CNR2,COLEC12,CSF1R,CXCL14,CYP24A1,CYP3A5,DAPP1,DDHD1,DDX6,DICER1,DRAM1,EDIL3,EIF4E3,ELMO2,EOGT,EPS15,FAS,GAD2,GNG12,GPC6,GPR183,IMPG1,IPO5,IQGAP1,KBTBD4,KCNK10,LASP1,LMO3,LPAR3,LRFN1,LRP2,MAGEB4,MAP3K9,MCF2L2,MFAP3L…	128
Cancer,Organismal Injury and Abnormalities	cancer of head	Cancer of head	7,29E-04	3,63E-02				ADAM9,ADGRB3,AKT3,AMMECR1,CCAR1,CXCL14,DDX6,DICER1,EDIL3,EPS15,FRYL,GPC6,KBTBD4,MAP3K9,MBOAT1,MYT1,NOVA1,NRAS,OSMR,PABPC1L,PCDH10,PPP1CB,PRMT2,PTEN,QKI,RUNX1T1,SERPINI1,SP100,TGFBR2,TMEM161B,TUBA1C,UBAP2L	32
Cancer,Organismal Injury and Abnormalities,Reproductive System Disease	genital tumor	Genital tumor	7,34E-04	3,63E-02				ABHD2,ABTB1,ACAD10,ACTR2,ADAM17,ADAM9,ADGRB3,AKT3,ANXA11,ANXA2,ARID3B,ARL4C,ATP11A,ATP6AP2,BACH1,BHLHE40,BTN2A1,CACNA2D1,CBL,CCAR1,CCDC50,CDK8,CHD1,CLIC1,CLIC4,CNR2,COLEC12,CSF1R,CXCL14,CYP24A1,CYP3A5,DDHD1,DDX6,DICER1,EDIL3,ELMO2,EOGT,FAS,FPR1,FRYL,GAD2,GALNT10,GPR183,IMPG1,IPO5,IQGAP1,LASP1,LRFN1,LRP2,MAP3K9,MFAP3L,miR-103-3p (and other miRNAs w/seed GCAGCAU),miR-125b-5p (and other miRNAs w/see…	107
Cancer,Gastrointestinal Disease,Organismal Injury and Abnormalities	colorectal cancer	Colorectal cancer	7,47E-04	3,67E-02				ABHD2,ABTB1,ADAM17,ADAM9,ADGRB3,AKT3,AMMECR1,ANXA11,ANXA2,AP3M2,ARID3B,ARL4C,ATP11A,ATP6AP2,BHLHE40,CACNA2D1,CACNB4,CBL,CCNG2,CDK8,CERS5,CHD1,CLIC1,CNR2,COLEC12,CSF1R,CYP24A1,DAPP1,DDHD1,DDX6,DICER1,DRAM1,EDIL3,EIF4E3,ELMO2,FAS,GAD2,GNG12,GPC6,GPR183,IPO5,KBTBD4,KCNK10,LASP1,LRFN1,LRP2,MAP3K9,MCF2L2,miR-103-3p (and other miRNAs w/seed GCAGCAU),miR-125b-5p (and other miRNAs w/seed CCCUGAG),miR-141…	91
Cell Death and Survival	apoptosis	Apoptosis of fibroblast cell lines	7,67E-04	3,69E-02		1,839	1,741	ATP6AP2,BCL2A1,CEBPB,CLIC4,CSF1R,FAS,NRAS,PAWR,PTEN,QKI,RPS6KA5,SLC25A24	12
Endocrine System Development and Function,Endocrine System Disorders,Organ Morphology,Organismal Development,Organismal Injury and Abnormalities	abnormal morphology	Abnormal morphology of thyroid gland	7,96E-04	3,69E-02				DICER1,FAS,NRAS,PTEN	4
Cancer,Neurological Disease,Organismal Injury and Abnormalities	proneural glioblastoma	Proneural glioblastoma	8,04E-04	3,69E-02				PTEN,QKI	2
Cancer,Neurological Disease,Organismal Injury and Abnormalities	classical glioblastoma	Classical glioblastoma	8,04E-04	3,69E-02				PTEN,QKI	2
Cell Death and Survival,Neurological Disease,Organismal Injury and Abnormalities	cell death	Cell death of anterior pituitary cells	8,04E-04	3,69E-02				DICER1,FAS	2
Carbohydrate Metabolism,Lipid Metabolism,Small Molecule Biochemistry	dephosphorylation	Dephosphorylation of phosphatidylinositol 3,4-diphosphate	8,04E-04	3,69E-02				PTEN,PTPRN2	2
Cancer,Organismal Injury and Abnormalities	transformation	Transformation of keratinocytes	8,04E-04	3,69E-02				NRAS,TGFBR2	2
Cancer,Gastrointestinal Disease,Organismal Injury and Abnormalities	invasive colon cancer	Invasive colon cancer	8,04E-04	3,69E-02				FAS,TGFBR2	2
Carbohydrate Metabolism,Lipid Metabolism,Small Molecule Biochemistry	dephosphorylation	Dephosphorylation of phosphatidylinositol 4,5-diphosphate	8,04E-04	3,69E-02				PTEN,PTPRN2	2
Cellular Movement	positioning	Positioning of lymphoid cells	8,04E-04	3,69E-02				CNR2,GPR183	2
Cellular Compromise,Inflammatory Response	degranulation	Degranulation of phagocytes	8,45E-04	3,78E-02				ACTR2,ANXA2,ATP11A,ATP6AP2,CMTM6,FPR1,IQGAP1,NRAS,PTEN,PTGER3,PTPRN2,RAB10,RAB31,RAB3D,SDCBP	15
Cellular Development,Cellular Growth and Proliferation	proliferation	Proliferation of endometrial cancer cell lines	8,64E-04	3,78E-02		1,940	1,881	ABTB1,CDK8,CNR2,PTEN	4
Connective Tissue Disorders,Developmental Disorder,Organismal Injury and Abnormalities,Skeletal and Muscular Disorders	idiopathic scoliosis	Idiopathic scoliosis	8,64E-04	3,78E-02				ADAM17,AKT3,CACNA2D1,TGFBR2	4
Cell Death and Survival,Organismal Injury and Abnormalities,Respiratory Disease	apoptosis	Apoptosis of pneumocytes	8,67E-04	3,78E-02				FAS,PTEN,SFTPC	3
Lipid Metabolism,Molecular Transport,Small Molecule Biochemistry	quantity	Quantity of D-erythro-C16-ceramide	8,67E-04	3,78E-02				ACER3,CERS6,FAS	3
Endocrine System Development and Function,Endocrine System Disorders,Organ Morphology,Organismal Development,Organismal Injury and Abnormalities	goiter	Goiter	8,67E-04	3,78E-02				DICER1,FAS,NRAS	3
Cell Morphology,Cellular Growth and Proliferation,Connective Tissue Development and Function,Tissue Development	size	Size of fibroblast cell lines	8,67E-04	3,78E-02				AKT3,NRAS,PTEN	3
Molecular Transport	quantity	Quantity of D-sphingosine	8,67E-04	3,78E-02				ACER3,CERS6,FAS	3
Cancer,Gastrointestinal Disease,Organismal Injury and Abnormalities	colorectal neoplasia	Colorectal tumor	8,74E-04	3,78E-02				ABHD2,ABTB1,ADAM17,ADAM9,ADGRB3,AKT3,AMMECR1,ANXA11,ANXA2,AP3M2,ARID3B,ARL4C,ATP11A,ATP6AP2,BCL2A1,BHLHE40,CACNA2D1,CACNB4,CBL,CCNG2,CDK8,CERS5,CHD1,CLIC1,CNR2,COLEC12,CSF1R,CYP24A1,DAPP1,DDHD1,DDX6,DICER1,DRAM1,EDIL3,EIF4E3,ELMO2,FAS,GAD2,GNG12,GPC6,GPR183,IPO5,KBTBD4,KCNK10,LASP1,LRFN1,LRP2,MAP3K9,MCF2L2,miR-103-3p (and other miRNAs w/seed GCAGCAU),miR-125b-5p (and other miRNAs w/seed CCCUGAG),…	92
Cell Death and Survival	survival	Cell survival	8,82E-04	3,78E-02		1,290	0,799	ADAM17,AKT3,BCL2A1,BHLHE40,CBL,CCAR1,CDK8,CEBPB,CIAPIN1,CSF1R,CYP3A5,DICER1,FAS,GAD2,IQGAP1,LMO3,LRFN1,MCFD2,miR-141-3p (and other miRNAs w/seed AACACUG),miR-150-5p (and other miRNAs w/seed CUCCCAA),miR-200b-3p (and other miRNAs w/seed AAUACUG),NRAS,PEA15,PPP1CB,PTEN,PTPRN2,RASSF8,RPS6KA5,RUNX1T1,SDCBP,SERPINI1,SFRP2,SLC16A1,SYVN1,TGFBR2,TPK1,VCAN	37
Cancer,Organismal Injury and Abnormalities,Reproductive System Disease	genital tract cancer	Genital tract cancer	8,83E-04	3,78E-02				ABHD2,ABTB1,ACAD10,ACTR2,ADAM17,ADAM9,ADGRB3,AKT3,ANXA11,ANXA2,ARID3B,ARL4C,ATP11A,ATP6AP2,BACH1,BHLHE40,BTN2A1,CACNA2D1,CBL,CCAR1,CCDC50,CDK8,CHD1,CLIC1,CLIC4,CNR2,COLEC12,CSF1R,CXCL14,CYP24A1,CYP3A5,DDHD1,DICER1,EDIL3,ELMO2,EOGT,FAS,FPR1,FRYL,GAD2,GALNT10,GPR183,IMPG1,IPO5,IQGAP1,LASP1,LRFN1,LRP2,MAP3K9,miR-103-3p (and other miRNAs w/seed GCAGCAU),miR-125b-5p (and other miRNAs w/seed CCCUGAG),m…	105
Connective Tissue Disorders,Inflammatory Disease,Organismal Injury and Abnormalities,Skeletal and Muscular Disorders	rheumatic disease	Rheumatic Disease	8,95E-04	3,81E-02		0,882	0,864	ACAD10,ADAM17,ADAM9,AGFG1,CACNA2D1,CEBPB,CERS6,CSF1R,CXCL14,DTNBP1,FAS,FPR1,LRFN1,miR-125b-5p (and other miRNAs w/seed CCCUGAG),miR-141-3p (and other miRNAs w/seed AACACUG),MRFAP1,PEA15,PHF20,PTEN,PTGER3,PTPRN2,QKI,RAB10,RAB31,RASSF8,RGS1,RXFP1,SPATS2L,SYVN1,TGFBR2,TMEM135,TUBA1C	32
Cancer,Hematological Disease,Immunological Disease,Organismal Injury and Abnormalities	precursor B-cell acute lymphoblastic leukemia	Precursor B-cell acute lymphoblastic leukemia	9,04E-04	3,82E-02				ATP11A,CBL,CSF1R,NRAS,PTEN,RUNX1T1,TGFBR2,TUBA1C	8
Cancer,Organismal Injury and Abnormalities	cancer	Stage I cancer	9,12E-04	3,83E-02				ANXA2,CHD1,DICER1,miR-125b-5p (and other miRNAs w/seed CCCUGAG),miR-200b-3p (and other miRNAs w/seed AAUACUG),PTGER3,TUBA1C	7
Cell Death and Survival	necrosis	Necrosis of prostate cancer cell lines	9,30E-04	3,88E-02		1,063	1,074	AKT3,BCL2A1,CCAR1,CEBPB,FAS,miR-148a-3p (and other miRNAs w/seed CAGUGCA),PAWR,PTEN,WNT16	9
Cancer,Dermatological Diseases and Conditions,Endocrine System Disorders,Organismal Injury and Abnormalities	Merkel-cell carcinoma	Merkel-cell carcinoma	9,36E-04	3,88E-02				CHD1,CLIC1,CLIC4,TUBA1C	4
Cancer,Organismal Injury and Abnormalities	primary tumor	Primary tumor	9,40E-04	3,88E-02				CHD1,CSF1R,CXCL14,IPO5,LRP2,miR-125b-5p (and other miRNAs w/seed CCCUGAG),miR-148a-3p (and other miRNAs w/seed CAGUGCA),miR-150-5p (and other miRNAs w/seed CUCCCAA),miR-200b-3p (and other miRNAs w/seed AAUACUG),OSMR,PSAT1,PTEN,TUBA1C,VCAN	14
Cancer,Organismal Injury and Abnormalities	solid tumor	Primary solid tumor	9,87E-04	4,03E-02				CHD1,CSF1R,CXCL14,IPO5,LRP2,miR-125b-5p (and other miRNAs w/seed CCCUGAG),miR-148a-3p (and other miRNAs w/seed CAGUGCA),miR-150-5p (and other miRNAs w/seed CUCCCAA),miR-200b-3p (and other miRNAs w/seed AAUACUG),OSMR,PSAT1,PTEN,TUBA1C,VCAN	14
Cancer,Organismal Injury and Abnormalities	cancer	Cancer of cells	9,90E-04	4,03E-02	Increased	3,348	3,299	ADAM17,ADAM9,ADGRB3,AKT3,AMMECR1,ANXA11,ANXA2,AQP2,ARHGDIG,ATP11A,BACH1,CBL,CCAR1,CCNG2,CEBPB,CHD1,CSF1R,CXCL14,CYBC1,CYP3A5,DDX6,DICER1,EDIL3,EIF4E3,FAS,FRYL,GAD2,GPC6,GPR183,IPO5,IQGAP1,KIAA0513,LRP2,MAGEB4,MAP3K9,MBOAT1,miR-125b-5p (and other miRNAs w/seed CCCUGAG),miR-140-3p (and other miRNAs w/seed ACCACAG),miR-141-3p (and other miRNAs w/seed AACACUG),miR-148a-3p (and other miRNAs w/seed CAG…	83
Infectious Diseases	infection	Infection by Dengue virus 2	1,01E-03	4,10E-02		1,000	0,757	ACTR2,CBL,EPS15,RAB3D	4
Cancer,Hematological Disease,Immunological Disease,Organismal Injury and Abnormalities	lymphocytic leukemia	Lymphocytic leukemia	1,02E-03	4,10E-02				ADGRB3,ATP11A,CBL,CSF1R,CYP3A5,FAS,FRYL,GAD2,GPR183,LRP2,miR-125b-5p (and other miRNAs w/seed CCCUGAG),NRAS,PAWR,PCDH10,PPP2R3C,PTEN,RUNX1T1,TGFBR2,TUBA1C,VCAN,ZYX	21
Cancer,Organismal Injury and Abnormalities	frequency	Frequency of tumor	1,05E-03	4,19E-02		1,273	1,375	ABHD2,ABTB1,ACAD10,ACTR2,ADAM17,ADAM9,ADGRB3,AKT3,AMMECR1,ANXA11,ANXA2,AP3M2,AQP2,ARID3B,ARL4C,ATP11A,ATP6AP2,BACH1,BHLHE40,CACNA2D1,CACNB4,CBL,CCAR1,CCNG2,CDK8,CEBPB,CERS5,CHD1,CNR2,COLEC12,CSF1R,CXCL14,CYP24A1,CYP3A5,DAPP1,DDHD1,DDX6,DICER1,DRAM1,EDIL3,EIF4E3,ELMO2,EOGT,EPS15,FAS,GAD2,GNG12,GPC6,GPR183,IMPG1,IPO5,IQGAP1,KBTBD4,KCNK10,LASP1,LMO3,LPAR3,LRFN1,LRP2,MAGEB4,MAP3K9,MCF2L2,miR-103-3p (…	124
Cancer,Organismal Injury and Abnormalities,Skeletal and Muscular Disorders	muscle tumor	Muscle tumor	1,05E-03	4,19E-02				CBL,CSF1R,CXCL14,DDX6,DICER1,DTNBP1,FAS,IQGAP1,MFAP3L,NRAS,PABPC1L,PPP2R3C,PTEN,PTGER3,RUNX1T1,TRIB1,TUBA1C,VCAN,ZYX	19
Cancer,Neurological Disease,Organismal Injury and Abnormalities	central nervous system solid tumor	Central nervous system solid tumor	1,08E-03	4,26E-02		1,124	1,103	ADAM9,ADGRB3,AKT3,ANXA2,ARL4C,CBL,CDK8,CHD1,CSF1R,DICER1,FAS,GAD2,IPO5,KBTBD4,LRP2,miR-342-3p (miRNAs w/seed CUCACAC),MSRB3,MYT1,NIPAL4,NOVA1,NRAS,OSMR,PABPC1L,PCBP2,PTEN,QKI,SERPINI1,TASOR,TGFBR2,TUBA1C,USP6,YWHAH	32
Cancer,Neurological Disease,Organismal Injury and Abnormalities	nervous system neoplasm	Nervous system neoplasm	1,09E-03	4,26E-02		1,131	1,098	ADAM9,ADGRB3,AKT3,AMMECR1,ANXA2,ARL4C,CBL,CDK8,CHD1,CSF1R,DICER1,FAS,GAD2,IPO5,KBTBD4,LMO3,LRP2,miR-342-3p (miRNAs w/seed CUCACAC),MSRB3,MYT1,NIPAL4,NOVA1,NRAS,OSMR,PABPC1L,PCBP2,PTEN,QKI,SERPINI1,TASOR,TGFBR2,TUBA1C,USP6,YWHAH	34
Cancer,Organismal Injury and Abnormalities	cancer	Invasive cancer	1,09E-03	4,26E-02				CBL,CEBPB,CHD1,CXCL14,FAS,miR-103-3p (and other miRNAs w/seed GCAGCAU),miR-141-3p (and other miRNAs w/seed AACACUG),miR-150-5p (and other miRNAs w/seed CUCCCAA),miR-200b-3p (and other miRNAs w/seed AAUACUG),NRAS,PEA15,PTEN,TGFBR2,TUBA1C	14
Cellular Movement	cellular infiltration	Cellular infiltration by myeloid cells	1,12E-03	4,36E-02		0,118	0,017	ADAM17,ANXA2,CNR2,CSF1R,DICER1,EDIL3,FAS,FPR1,PTEN,PTGER3,SFTPC,TGFBR2	12
Cardiovascular Disease,Hereditary Disorder,Organismal Injury and Abnormalities	familial aortic aneurysm	Familial aortic aneurysm	1,14E-03	4,37E-02				FAS,TGFBR2,VCAN	3
Cancer,Organismal Injury and Abnormalities	solid tumor	Early stage solid tumor	1,17E-03	4,37E-02				ANXA2,CHD1,DICER1,miR-125b-5p (and other miRNAs w/seed CCCUGAG),miR-141-3p (and other miRNAs w/seed AACACUG),miR-150-5p (and other miRNAs w/seed CUCCCAA),miR-200b-3p (and other miRNAs w/seed AAUACUG),PTGER3,TUBA1C	9
Cellular Development,Cellular Growth and Proliferation	proliferation	Proliferation of blood cells	1,17E-03	4,37E-02		0,808	0,642	ADAM17,BCL2A1,BHLHE40,CBL,CEBPB,CNR2,CSF1R,CXCL14,DAPP1,DICER1,FAS,GAD2,GPR183,miR-182-5p (and other miRNAs w/seed UUGGCAA),MSN,NRAS,PAWR,PEA15,PELI1,PTEN,RPS6KA5,RUNX1T1,SFRP2,TGFBR2	24
Cellular Function and Maintenance,Hematological System Development and Function,Inflammatory Response	engulfment	Engulfment by macrophages	1,19E-03	4,37E-02		0,902	0,689	AKT3,CEBPB,CLIC4,CSF1R,FAS,miR-125b-5p (and other miRNAs w/seed CCCUGAG),PTEN	7
Cancer,Endocrine System Disorders,Organismal Injury and Abnormalities	nonmedullary thyroid cancer type 2	Nonmedullary thyroid carcinoma type 2	1,20E-03	4,37E-02				NRAS,PTEN	2
Cancer,Organismal Injury and Abnormalities,Reproductive System Disease	sporadic breast tumor	Sporadic breast tumor	1,20E-03	4,37E-02				PPP1CB,PTEN	2
Cell Death and Survival	apoptosis	Apoptosis of adipoblasts	1,20E-03	4,37E-02				FAS,miR-103-3p (and other miRNAs w/seed GCAGCAU)	2
Cancer,Cell Cycle,Organismal Injury and Abnormalities	interphase	Interphase of carcinoma cells	1,20E-03	4,37E-02				PTEN,TGFBR2	2
Cancer,Hematological Disease,Immunological Disease,Organismal Injury and Abnormalities	chronic myelomonocytic leukemia type 1	Chronic myelomonocytic leukemia type 1	1,20E-03	4,37E-02				CBL,NRAS	2
Cancer,Neurological Disease,Organismal Injury and Abnormalities	tumorigenesis	Tumorigenesis of glioblastoma	1,20E-03	4,37E-02				PTEN,QKI	2
Cancer,Hematological Disease,Immunological Disease,Organismal Injury and Abnormalities	chronic myelomonocytic leukemia type 2	Chronic myelomonocytic leukemia type 2	1,20E-03	4,37E-02				CBL,NRAS	2
Cell Death and Survival	apoptosis	Apoptosis of skeletal muscle	1,20E-03	4,37E-02				DICER1,NRAS	2
Cell Death and Survival	cell death	Cell death of heart cells	1,22E-03	4,44E-02		1,129	1,229	BACH1,CBL,CNR2,DICER1,FAS,PTEN,SFRP2,SH3BP5,ZYX	9
Cellular Function and Maintenance,Hematological System Development and Function	engulfment	Engulfment of myeloid cells	1,24E-03	4,46E-02		1,152	0,898	AKT3,CEBPB,CLIC4,CSF1R,FAS,FPR1,miR-125b-5p (and other miRNAs w/seed CCCUGAG),PTEN	8
Cell Death and Survival	cell death	Cell death of fibroblast cell lines	1,25E-03	4,48E-02		1,565	1,481	ATP6AP2,BCL2A1,CEBPB,CLIC4,CSF1R,DICER1,FAS,NRAS,PAWR,PTEN,QKI,RPS6KA5,RUNX1T1,SLC25A24	14
Neurological Disease,Organismal Injury and Abnormalities,Psychological Disorders	frontotemporal degeneration spectrum disorder	Frontotemporal degeneration spectrum disorder	1,26E-03	4,48E-02				ANXA11,CCNG2,CNR2,CSF1R,FAS,GAD2,miR-103-3p (and other miRNAs w/seed GCAGCAU),miR-148a-3p (and other miRNAs w/seed CAGUGCA),miR-182-5p (and other miRNAs w/seed UUGGCAA),miR-342-3p (miRNAs w/seed CUCACAC),miR-425-5p (and other miRNAs w/seed AUGACAC),PAWR,TUBA1C	13
Cell Death and Survival	cell death	Cell death of blood cells	1,27E-03	4,48E-02		-0,087	-0,120	ADAM17,BCL2A1,CBL,CCAR1,CEBPB,CERS5,CNR2,CSF1R,DICER1,DRAM1,FAS,NRAS,PAWR,PCBP2,PELI1,PTEN,SH3BP5,SYVN1,TBXA2R,TGFBR2	20
Cellular Function and Maintenance	endocytosis	Endocytosis	1,27E-03	4,48E-02	Increased	2,089	1,771	ACTR2,AKT3,CBL,CEBPB,CLIC4,COLEC12,CSF1R,EPS15,FAS,FPR1,IQGAP1,LRP2,miR-125b-5p (and other miRNAs w/seed CCCUGAG),PELI1,PTEN,QKI,RAB31,TGFBR2	18
Cancer,Organismal Injury and Abnormalities,Respiratory Disease	respiratory system tumor	Respiratory system tumor	1,28E-03	4,48E-02		-0,728	-0,718	ADAM17,ADAM9,ADGRB3,AKT3,ANXA2,ARL4C,ATP6AP2,CACNA2D1,CBL,CCSAP,CERS5,CHD1,CSF1R,CXCL14,CYBC1,CYP24A1,CYP3A5,DICER1,EDIL3,EPS15,FAS,GAD2,GPC6,KCNK10,LRP2,MAGEB4,MAP3K9,miR-125b-5p (and other miRNAs w/seed CCCUGAG),miR-141-3p (and other miRNAs w/seed AACACUG),miR-182-5p (and other miRNAs w/seed UUGGCAA),miR-191-5p (and other miRNAs w/seed AACGGAA),miR-200b-3p (and other miRNAs w/seed AAUACUG),MSN,…	59
Cell Death and Survival	cell viability	Cell viability	1,28E-03	4,48E-02		1,094	0,611	ADAM17,AKT3,BCL2A1,BHLHE40,CBL,CCAR1,CDK8,CEBPB,CIAPIN1,CSF1R,CYP3A5,DICER1,FAS,GAD2,IQGAP1,LMO3,LRFN1,MCFD2,miR-141-3p (and other miRNAs w/seed AACACUG),miR-150-5p (and other miRNAs w/seed CUCCCAA),miR-200b-3p (and other miRNAs w/seed AAUACUG),NRAS,PPP1CB,PTEN,PTPRN2,RASSF8,RUNX1T1,SDCBP,SERPINI1,SFRP2,SLC16A1,SYVN1,TGFBR2,TPK1,VCAN	35
Cancer,Organismal Injury and Abnormalities	malignant neoplasm of aerodigestive tract	Malignant neoplasm of aerodigestive tract	1,29E-03	4,48E-02				ADAM17,ADAM9,ADGRB3,AKT3,AMMECR1,AQP2,ARID3B,ATP6AP2,CACNA2D1,CCAR1,CEBPB,CHD1,CXCL14,CYBC1,DDX6,EDIL3,EPS15,FRYL,GPC6,LRP2,MAP3K9,MBOAT1,miR-125b-5p (and other miRNAs w/seed CCCUGAG),miR-200b-3p (and other miRNAs w/seed AAUACUG),MSN,MYRIP,MYT1,NOVA1,NRAS,OSMR,PABPC1L,PCDH10,PPP1CB,PRMT2,PRXL2A,PTEN,QKI,RUNX1T1,SERPINI1,SP100,TGFBR2,TMEM161B,TUBA1C,UBAP2L,VCAN,VWC2	46
Cancer,Organismal Injury and Abnormalities,Reproductive System Disease	male genital neoplasm	Male genital neoplasm	1,32E-03	4,59E-02				ABTB1,ACAD10,ADAM17,ADAM9,ADGRB3,AKT3,ANXA11,ANXA2,ARID3B,ATP11A,BACH1,BHLHE40,BTN2A1,CACNA2D1,CBL,CCDC50,CDK8,CHD1,CSF1R,CYP24A1,CYP3A5,DDHD1,DICER1,EDIL3,ELMO2,FAS,FPR1,FRYL,GAD2,GALNT10,GPR183,LRFN1,LRP2,MAP3K9,miR-125b-5p (and other miRNAs w/seed CCCUGAG),miR-141-3p (and other miRNAs w/seed AACACUG),miR-191-5p (and other miRNAs w/seed AACGGAA),miR-200b-3p (and other miRNAs w/seed AAUACUG),MSA…	70
Cancer,Organismal Injury and Abnormalities	benign solid tumor	Benign solid tumor	1,34E-03	4,61E-02		0,823	0,930	ADGRB3,ANXA2,CBL,CSF1R,CXCL14,CYP3A5,DDX6,DICER1,FAS,IQGAP1,MFAP3L,miR-141-3p (and other miRNAs w/seed AACACUG),miR-150-5p (and other miRNAs w/seed CUCCCAA),MSN,NRAS,PEA15,PSAT1,PTEN,PTGER3,TGFBR2,TUBA1C,VCAN,ZYX	23
Cancer,Organismal Injury and Abnormalities,Reproductive System Disease	prostatic intraepithelial neoplasia	Prostatic intraepithelial tumor	1,37E-03	4,65E-02				ANXA2,BHLHE40,PSAT1,PTEN,VCAN,ZNF827	6
Cellular Development,Cellular Growth and Proliferation,Connective Tissue Development and Function,Tissue Development	colony formation	Colony formation of fibroblast cell lines	1,37E-03	4,65E-02		1,387	1,258	CBL,CEBPB,CSF1R,DICER1,NRAS,PTEN	6
Cancer,Organismal Injury and Abnormalities,Reproductive System Disease	ductal breast cancer	Ductal breast carcinoma	1,37E-03	4,65E-02				ADAM17,AKT3,CHD1,CXCL14,DICER1,miR-103-3p (and other miRNAs w/seed GCAGCAU),miR-141-3p (and other miRNAs w/seed AACACUG),miR-200b-3p (and other miRNAs w/seed AAUACUG),NRAS,PTEN,TGFBR2,TUBA1C	12
Cancer,Endocrine System Disorders,Organismal Injury and Abnormalities	extrapulmonary neuroendocrine carcinoma	Extrapulmonary neuroendocrine carcinoma	1,38E-03	4,65E-02				CHD1,CLIC1,CLIC4,CSF1R,TUBA1C	5
Cellular Development,Connective Tissue Development and Function,Tissue Development	differentiation	Differentiation of bone cells	1,39E-03	4,67E-02		0,952	0,880	ADAM17,CBL,CEBPB,CLIC1,CNR2,CSF1R,CYP24A1,DICER1,FAS,GPR183,PRXL2A,PTEN,SFRP2	13
Embryonic Development,Organismal Development	development	Development of abdomen	1,40E-03	4,67E-02		0,059	-0,119	ADAM17,ANXA2,AQP11,CACNB4,CEBPB,CIAPIN1,CNR2,CSF1R,CXCL14,DICER1,FAS,LRP2,MYT1,PPP2R3C,PTEN,PTPRN2,TGFBR2,VCAN	18
Cell Death and Survival	cell death	Cell death of hematopoietic cell lines	1,41E-03	4,67E-02		-0,503	-0,490	BCL2A1,CBL,CEBPB,CERS5,CIAPIN1,FAS,NRAS,PELI1,PTEN	9
Cancer,Organismal Injury and Abnormalities	cancer	Stage I-II cancer	1,42E-03	4,67E-02				ANXA2,CHD1,DICER1,miR-125b-5p (and other miRNAs w/seed CCCUGAG),miR-141-3p (and other miRNAs w/seed AACACUG),miR-200b-3p (and other miRNAs w/seed AAUACUG),PTGER3,TUBA1C	8
Cancer,Organismal Injury and Abnormalities	upper aerodigestive tract carcinoma	Upper aerodigestive tract carcinoma	1,42E-03	4,67E-02				ADAM17,ADAM9,ADGRB3,AKT3,AMMECR1,AQP2,ARID3B,ATP6AP2,CCAR1,CEBPB,CHD1,CXCL14,CYBC1,DDX6,EDIL3,EPS15,FRYL,GPC6,LRP2,MAP3K9,MBOAT1,miR-125b-5p (and other miRNAs w/seed CCCUGAG),miR-200b-3p (and other miRNAs w/seed AAUACUG),MSN,MYRIP,MYT1,NOVA1,NRAS,OSMR,PABPC1L,PCDH10,PPP1CB,PRMT2,PRXL2A,PTEN,QKI,RUNX1T1,SERPINI1,SP100,TGFBR2,TMEM161B,TUBA1C,UBAP2L,VCAN,VWC2	45
Cell Death and Survival	cell death	Cell death of immune cells	1,42E-03	4,67E-02		-0,286	-0,351	ADAM17,BCL2A1,CBL,CCAR1,CEBPB,CERS5,CNR2,CSF1R,DICER1,DRAM1,FAS,NRAS,PAWR,PELI1,PTEN,SH3BP5,SYVN1,TBXA2R,TGFBR2	19
Cell Death and Survival	cell death	Cell death of lung cancer cell lines	1,45E-03	4,70E-02		-1,909	-1,850	ADAM17,AKT3,ANXA2,CEBPB,CERS6,CSF1R,FAS,miR-200b-3p (and other miRNAs w/seed AAUACUG),NRAS,PAWR,PTEN	11
Cellular Movement,Hematological System Development and Function,Immune Cell Trafficking,Inflammatory Response	cellular infiltration	Infiltration by neutrophils	1,46E-03	4,70E-02		-0,053	-0,135	ADAM17,ANXA2,DICER1,EDIL3,FAS,FPR1,PTGER3,TGFBR2	8
Cancer,Hematological Disease,Organismal Injury and Abnormalities	mature lymphocytic neoplasm	Mature lymphocytic neoplasm	1,46E-03	4,70E-02				ADAM9,ADGRB3,ANXA11,ANXA2,CCNG2,CEBPB,CHD1,CSF1R,CXCL14,EIF4E3,FAS,FRYL,GAD2,IQGAP1,LRP2,MAGEB4,miR-125b-5p (and other miRNAs w/seed CCCUGAG),miR-140-3p (and other miRNAs w/seed ACCACAG),miR-148a-3p (and other miRNAs w/seed CAGUGCA),miR-150-5p (and other miRNAs w/seed CUCCCAA),miR-342-3p (miRNAs w/seed CUCACAC),NRAS,OSMR,PAWR,PCDH10,PTEN,PTPRN2,RRAGC,SLC16A1,SLC25A24,SP100,TGFBR2,TUBA1C,VCAN,ZYX	35
Cellular Development,Cellular Growth and Proliferation	development	Development of tumor cell lines	1,46E-03	4,70E-02		1,298	1,228	ADAM17,CBL,CCNG2,CEBPB,CHD1,DICER1,IQGAP1,LMO3,miR-125b-5p (and other miRNAs w/seed CCCUGAG),miR-182-5p (and other miRNAs w/seed UUGGCAA),OSMR,PEA15,PTEN,VCAN	14
Cancer,Organismal Injury and Abnormalities	neoplasia	Neoplasia of cells	1,47E-03	4,70E-02	Increased	3,066	2,960	ABTB1,ADAM17,ADAM9,ADGRB3,AKT3,AMMECR1,ANXA11,ANXA2,AQP2,ARHGDIG,ATP11A,BACH1,CACNB4,CARD14,CBL,CCAR1,CCNG2,CEBPB,CHD1,CSF1R,CXCL14,CYBC1,CYP3A5,DDX6,DICER1,EDIL3,EIF4E3,ELAVL4,FAS,FPR1,FRYL,GAD2,GLRA3,GPC6,GPR183,IPO5,IQGAP1,KIAA0513,LRP2,MAGEB4,MAP3K9,MBOAT1,miR-122-5p (miRNAs w/seed GGAGUGU),miR-125b-5p (and other miRNAs w/seed CCCUGAG),miR-140-3p (and other miRNAs w/seed ACCACAG),miR-141-3p (…	92
Skeletal and Muscular System Development and Function	osteoclastogenesis	Osteoclastogenesis	1,48E-03	4,70E-02		0,185	0,122	ADAM17,CNR2,CSF1R,DICER1,FAS,TGFBR2	6
Cancer,Organismal Injury and Abnormalities,Reproductive System Disease	neoplasia	Prostatic tumor	1,48E-03	4,70E-02				ABTB1,ACAD10,ADAM17,ADAM9,ADGRB3,AKT3,ANXA11,ANXA2,ARID3B,ATP11A,BACH1,BHLHE40,BTN2A1,CACNA2D1,CBL,CCDC50,CDK8,CHD1,CSF1R,CYP24A1,CYP3A5,DDHD1,DICER1,EDIL3,ELMO2,FAS,FPR1,FRYL,GAD2,GALNT10,GPR183,LRFN1,LRP2,MAP3K9,miR-125b-5p (and other miRNAs w/seed CCCUGAG),miR-141-3p (and other miRNAs w/seed AACACUG),miR-191-5p (and other miRNAs w/seed AACGGAA),miR-200b-3p (and other miRNAs w/seed AAUACUG),MSA…	69
Cancer,Organismal Injury and Abnormalities,Respiratory Disease	carcinoma	Lung carcinoma	1,49E-03	4,71E-02				ADAM17,ADAM9,ADGRB3,AKT3,ANXA2,ARL4C,CACNA2D1,CBL,CCSAP,CSF1R,CYP24A1,DICER1,EPS15,FAS,GAD2,GPC6,KCNK10,LRP2,MAGEB4,MAP3K9,miR-141-3p (and other miRNAs w/seed AACACUG),miR-182-5p (and other miRNAs w/seed UUGGCAA),miR-191-5p (and other miRNAs w/seed AACGGAA),miR-200b-3p (and other miRNAs w/seed AAUACUG),MSN,MYT1,NRAS,OSMR,PABPC1L,PEA15,PLEKHB2,PTEN,PTPRN2,QKI,RGS4,RUNX1T1,SPIN3,TGFBR2,TMEM161B,TPK…	47
Cancer,Hematological Disease,Immunological Disease,Organismal Injury and Abnormalities	B-cell leukemia	B-cell leukemia	1,49E-03	4,71E-02				ATP11A,CBL,CSF1R,FAS,miR-125b-5p (and other miRNAs w/seed CCCUGAG),NRAS,PAWR,PTEN,RUNX1T1,TGFBR2,TUBA1C,ZYX	12
Infectious Diseases	infection	Infection of tumor cell lines	1,51E-03	4,74E-02		-0,410	-0,902	ABTB1,ACTR2,ATP6AP2,CARD14,CBL,EPS15,FAS,GOSR2,MAP3K9,PELI1,PGRMC2,RAB3D,SPATS2L,SYVN1,USP6	15
Organismal Development,Organismal Injury and Abnormalities	abnormal morphology	Abnormal morphology of neck	1,52E-03	4,74E-02				DICER1,FAS,NRAS,PTEN,TBXA2R	5
Organismal Survival	lifespan	Lifespan of organism	1,54E-03	4,76E-02		-1,387	-1,504	CEBPB,CNR2,DICER1,FAS,NRAS,PTEN,TMEM135	7
Cellular Development,Cellular Growth and Proliferation,Digestive System Development and Function,Hepatic System Development and Function,Organ Development,Tissue Development	proliferation	Proliferation of hepatocytes	1,54E-03	4,76E-02		0,379	0,309	CEBPB,CXCL14,DICER1,FAS,OSMR,PTEN,TGFBR2	7
Cancer,Organismal Injury and Abnormalities,Respiratory Disease	lung cancer	Lung cancer	1,55E-03	4,77E-02		-0,154	-0,147	ADAM17,ADAM9,ADGRB3,AKT3,ANXA2,ARL4C,CACNA2D1,CBL,CCSAP,CHD1,CSF1R,CYP24A1,DICER1,EPS15,FAS,GAD2,GPC6,KCNK10,LRP2,MAGEB4,MAP3K9,miR-125b-5p (and other miRNAs w/seed CCCUGAG),miR-141-3p (and other miRNAs w/seed AACACUG),miR-182-5p (and other miRNAs w/seed UUGGCAA),miR-191-5p (and other miRNAs w/seed AACGGAA),miR-200b-3p (and other miRNAs w/seed AAUACUG),MSN,MYT1,NRAS,OSMR,PABPC1L,PEA15,PLEKHB2,PTE…	50
Cancer,Organismal Injury and Abnormalities,Reproductive System Disease	female genital tract cancer	Female genital tract cancer	1,56E-03	4,78E-02				ABHD2,ACAD10,ACTR2,ADAM17,ADAM9,ADGRB3,AKT3,ANXA2,ARID3B,ARL4C,ATP6AP2,BACH1,CACNA2D1,CBL,CCAR1,CHD1,CLIC1,CLIC4,CNR2,COLEC12,CSF1R,CXCL14,CYP24A1,DDHD1,DICER1,EOGT,FAS,GAD2,IMPG1,IPO5,IQGAP1,LASP1,LRP2,miR-103-3p (and other miRNAs w/seed GCAGCAU),miR-141-3p (and other miRNAs w/seed AACACUG),miR-148a-3p (and other miRNAs w/seed CAGUGCA),miR-150-5p (and other miRNAs w/seed CUCCCAA),miR-182-5p (and…	75
Cellular Development,Cellular Growth and Proliferation	colony formation	Colony formation of carcinoma cell lines	1,59E-03	4,86E-02		1,455	1,470	ADAM17,CCNG2,DICER1,IQGAP1,PEA15	5
Cancer,Organismal Injury and Abnormalities,Reproductive System Disease	tumorigenesis	Tumorigenesis of reproductive tract	1,60E-03	4,86E-02				ABHD2,ACAD10,ACTR2,ADAM17,ADAM9,ADGRB3,AKT3,ANXA2,ARID3B,ARL4C,ATP6AP2,BACH1,CACNA2D1,CBL,CCAR1,CHD1,CLIC1,CLIC4,CNR2,COLEC12,CSF1R,CXCL14,CYP24A1,DDHD1,DDX6,DICER1,EOGT,FAS,GAD2,IMPG1,IPO5,IQGAP1,LASP1,LRP2,MFAP3L,miR-103-3p (and other miRNAs w/seed GCAGCAU),miR-141-3p (and other miRNAs w/seed AACACUG),miR-148a-3p (and other miRNAs w/seed CAGUGCA),miR-150-5p (and other miRNAs w/seed CUCCCAA),miR…	77
Carbohydrate Metabolism	synthesis	Synthesis of carbohydrate	1,63E-03	4,86E-02		-1,764	-1,955	CEBPB,CERS5,CSF1R,DDHD1,FAS,FPR1,GPC6,IQGAP1,PGM2L1,PPP1CB,PTEN,RAB10,RGS4,SCD5,TBXA2R,VCAN	16
Cell-To-Cell Signaling and Interaction	activation	Activation of cells	1,65E-03	4,86E-02		0,072	-0,165	ADAM9,ANXA2,BCL2A1,BHLHE40,CBL,CEBPB,CLIC1,CNR2,CSF1R,DAPP1,FAS,FPR1,GAD2,IQGAP1,miR-125b-5p (and other miRNAs w/seed CCCUGAG),miR-150-5p (and other miRNAs w/seed CUCCCAA),PARPBP,PELI1,PTEN,PTGER3,RAB10,RAB32,RASSF8,TBXA2R,TGFBR2,VCAN	26
Cell Morphology,Nervous System Development and Function,Organ Morphology,Organismal Development,Tissue Morphology	morphology	Morphology of medium spiny neurons	1,67E-03	4,86E-02				CNR2,DICER1	2
Cell Cycle	G2 phase	Arrest in G2 phase of hepatoma cell lines	1,67E-03	4,86E-02				ANXA2,GSTA4	2
Cellular Development,Cellular Growth and Proliferation,Embryonic Development,Organ Development,Organismal Development,Tissue Development	colony formation	Colony formation of liver cells	1,67E-03	4,86E-02				CSF1R,PTEN	2
Cancer,Neurological Disease,Organismal Injury and Abnormalities	mesenchymal glioblastoma multiforme	Mesenchymal glioblastoma multiforme	1,67E-03	4,86E-02				PTEN,QKI	2
Developmental Disorder	segmental overgrowth	Segmental overgrowth	1,67E-03	4,86E-02				AKT3,PTEN	2
Cellular Development,Cellular Growth and Proliferation,Organ Development,Reproductive System Development and Function	proliferation	Proliferation of prostate cells	1,67E-03	4,86E-02				PTEN,TGFBR2	2
Dermatological Diseases and Conditions,Organismal Injury and Abnormalities	hyperkeratosis	Hyperkeratosis of epidermis	1,67E-03	4,86E-02				PTEN,TGFBR2	2
Cardiovascular System Development and Function,Embryonic Development,Organ Development,Organismal Development,Tissue Development	formation	Formation of coronary vessel	1,67E-03	4,86E-02				AP3M2,DICER1,LRP2,RAB10,TUBA1C	5
Tissue Development	growth	Growth of epithelial tissue	1,70E-03	4,93E-02		-0,044	-0,182	ADAM17,AKT3,AQP2,BCL2A1,CBL,CCNG2,CEBPB,CSF1R,CXCL14,DICER1,FAS,IQGAP1,NRAS,OSMR,PTEN,RGS4,SFRP2,TBXA2R,TGFBR2,WNT16	20
Cancer,Organismal Injury and Abnormalities,Reproductive System Disease	female genital neoplasm	Female genital neoplasm	1,72E-03	4,94E-02				ABHD2,ACAD10,ACTR2,ADAM17,ADAM9,ADGRB3,AKT3,ANXA2,ARID3B,ARL4C,ATP6AP2,BACH1,CACNA2D1,CBL,CCAR1,CHD1,CLIC1,CLIC4,CNR2,COLEC12,CSF1R,CXCL14,CYP24A1,DDHD1,DDX6,DICER1,EOGT,FAS,GAD2,IMPG1,IPO5,IQGAP1,LASP1,LRP2,MFAP3L,miR-103-3p (and other miRNAs w/seed GCAGCAU),miR-141-3p (and other miRNAs w/seed AACACUG),miR-148a-3p (and other miRNAs w/seed CAGUGCA),miR-150-5p (and other miRNAs w/seed CUCCCAA),miR…	77
Cancer,Organismal Injury and Abnormalities,Reproductive System Disease	malignant neoplasm of male genital organ	Malignant neoplasm of male genital organ	1,72E-03	4,94E-02				ABTB1,ACAD10,ADAM17,ADAM9,ADGRB3,AKT3,ANXA11,ANXA2,ARID3B,ATP11A,BACH1,BHLHE40,BTN2A1,CACNA2D1,CBL,CCDC50,CDK8,CHD1,CSF1R,CYP24A1,CYP3A5,DDHD1,DICER1,EDIL3,ELMO2,FAS,FPR1,FRYL,GAD2,GALNT10,GPR183,LRFN1,LRP2,MAP3K9,miR-125b-5p (and other miRNAs w/seed CCCUGAG),miR-141-3p (and other miRNAs w/seed AACACUG),miR-191-5p (and other miRNAs w/seed AACGGAA),miR-200b-3p (and other miRNAs w/seed AAUACUG),MSA…	69
Immunological Disease	systemic autoimmune syndrome	Systemic autoimmune syndrome	1,74E-03	4,98E-02				ACAD10,ADAM17,ADAM9,AGFG1,ARL4C,BTN2A1,CEBPB,CERS6,CXCL14,DICER1,DTNBP1,FAS,GAD2,GPR183,LRFN1,miR-122-5p (miRNAs w/seed GGAGUGU),miR-141-3p (and other miRNAs w/seed AACACUG),MRFAP1,NRAS,PEA15,PHF20,PTGER3,PTPRN2,QKI,RAB10,RAB31,RASSF8,RGS1,SPATS2L,TCF24,TGFBR2,TMEM135	32
Cell Death and Survival,Organismal Injury and Abnormalities	apoptosis	Apoptosis of epidermal cells	1,75E-03	4,99E-02		-0,391	-0,326	CEBPB,CLIC4,FAS,PEA15,PTEN	5
Organismal Injury and Abnormalities	benign lesion	Benign lesion	1,76E-03	4,99E-02		0,693	0,842	ADGRB3,ANXA2,CBL,CEBPB,CSF1R,CXCL14,CYP3A5,DDX6,DICER1,FAS,IQGAP1,MFAP3L,miR-141-3p (and other miRNAs w/seed AACACUG),miR-150-5p (and other miRNAs w/seed CUCCCAA),MSN,NRAS,PARPBP,PEA15,PSAT1,PTEN,PTGER3,TGFBR2,TUBA1C,VCAN,ZYX	25
Cell Death and Survival	apoptosis	Apoptosis of motor neurons	1,83E-03	5,14E-02				AKT3,FAS,PAWR	3
Cell Death and Survival	cell death	Cell death of skin cancer cell lines	1,83E-03	5,14E-02				CBL,FAS,PTEN	3
Cell Death and Survival,Embryonic Development	apoptosis	Apoptosis of mesenchymal cells	1,83E-03	5,14E-02				DICER1,FAS,SFRP2	3
Cellular Movement	cell movement	Cell movement of leukemia cell lines	1,84E-03	5,15E-02		0,398	0,171	ANXA2,CXCL14,FPR1,IQGAP1,NRAS,RGS1,RXFP1	7
Cellular Growth and Proliferation,Lymphoid Tissue Structure and Development	proliferation	Proliferation of lymphatic system cells	1,86E-03	5,17E-02		0,148	-0,017	BCL2A1,BHLHE40,CBL,CEBPB,CNR2,CSF1R,CXCL14,DAPP1,DICER1,FAS,GAD2,GPR183,miR-182-5p (and other miRNAs w/seed UUGGCAA),MSN,NRAS,PAWR,PEA15,PELI1,PTEN,RPS6KA5,RUNX1T1,TGFBR2	22
Cancer,Hematological Disease,Immunological Disease,Organismal Injury and Abnormalities	T-cell malignant neoplasm	T-cell malignant neoplasm	1,90E-03	5,26E-02				CEBPB,CHD1,CSF1R,CXCL14,CYP3A5,FAS,GPR183,miR-140-3p (and other miRNAs w/seed ACCACAG),miR-148a-3p (and other miRNAs w/seed CAGUGCA),miR-150-5p (and other miRNAs w/seed CUCCCAA),miR-342-3p (miRNAs w/seed CUCACAC),NRAS,OSMR,PPP2R3C,PTEN,PTPRN2,SP100,TUBA1C	18
Vitamin and Mineral Metabolism	quantity	Quantity of vitamin	1,92E-03	5,30E-02		-0,577	-0,614	CYP24A1,DICER1,FAS,FOLR2,LRP2	5
Cellular Development,Cellular Growth and Proliferation	colony formation	Colony formation of tumor cell lines	1,93E-03	5,31E-02		1,589	1,549	ADAM17,CBL,CCNG2,CHD1,DICER1,IQGAP1,LMO3,miR-125b-5p (and other miRNAs w/seed CCCUGAG),OSMR,PEA15,PTEN,VCAN	12
Cancer,Gastrointestinal Disease,Hepatic System Disease,Organismal Injury and Abnormalities	biliary tract carcinoma	Biliary tract carcinoma	1,94E-03	5,32E-02				ANXA2,CACNA2D1,CHD1,CSF1R,CYP3A5,DDHD1,DTNBP1,FRYL,IMPG1,NRAS,PARPBP,PAWR,PCBP2,PELI1,PRMT2,PTEN,TMEM161B,TUBA1C	18
Connective Tissue Disorders,Inflammatory Disease,Organismal Injury and Abnormalities,Respiratory Disease	idiopathic pulmonary fibrosis	Idiopathic pulmonary fibrosis	1,96E-03	5,34E-02				CSF1R,DTNBP1,FAS,miR-125b-5p (and other miRNAs w/seed CCCUGAG),miR-140-3p (and other miRNAs w/seed ACCACAG),PTEN,SFTPC	7
Hematological System Development and Function,Immunological Disease,Lymphoid Tissue Structure and Development,Organ Morphology,Organismal Development,Organismal Injury and Abnormalities,Tissue Morphology	abnormal morphology	Abnormal morphology of spleen	1,98E-03	5,35E-02				ADAM17,CBL,CEBPB,CSF1R,EPS15,FAS,NRAS,PAWR,PTEN,TBXA2R,TRIB1	11
Cancer,Organismal Injury and Abnormalities	metastasis	Metastasis of tumor cell lines	1,98E-03	5,35E-02	Increased	3,248	3,079	ADAM9,AKT3,ARHGDIG,BACH1,DICER1,miR-141-3p (and other miRNAs w/seed AACACUG),miR-182-5p (and other miRNAs w/seed UUGGCAA),PTEN,SDCBP,TGFBR2,WSB1	11
Hematological System Development and Function,Lymphoid Tissue Structure and Development,Tissue Morphology	morphology	Morphology of lymphoid tissue	1,99E-03	5,35E-02				ADAM17,AKT3,ATP6AP2,BHLHE40,CBL,CEBPB,CSF1R,CXCL14,EPS15,FAS,NRAS,PAWR,PTEN,RGS1,TBXA2R,TRIB1	16
Infectious Diseases	production	Production of HIV-1	2,03E-03	5,39E-02		0,943	0,888	AGFG1,DDX6,DICER1,SDCBP	4
Connective Tissue Development and Function,Organ Morphology,Skeletal and Muscular System Development and Function,Tissue Development	length	Length of long bones	2,03E-03	5,39E-02				ADAM17,CSF1R,GPC6,SFRP2	4
Cancer,Organismal Injury and Abnormalities,Skeletal and Muscular Disorders	leiomyomatosis	Leiomyoma	2,04E-03	5,39E-02				CBL,CSF1R,CXCL14,DDX6,FAS,IQGAP1,MFAP3L,PTGER3,VCAN,ZYX	10
Cell Death and Survival,Cellular Development,Cellular Function and Maintenance,Cellular Growth and Proliferation,Embryonic Development,Organismal Development,Tissue Development	self-renewal	Self-renewal of neural stem cells	2,04E-03	5,39E-02				MCFD2,PTEN,QKI	3
Cancer,Dermatological Diseases and Conditions,Metabolic Disease,Organismal Injury and Abnormalities	malignant fibrous histiocytoma	Malignant fibrous histiocytoma	2,04E-03	5,39E-02				CSF1R,NRAS,PTEN	3
Cancer,Organismal Injury and Abnormalities,Reproductive System Disease	prostate cancer	Prostate cancer	2,06E-03	5,44E-02				ABTB1,ACAD10,ADAM17,ADAM9,ADGRB3,AKT3,ANXA11,ANXA2,ARID3B,ATP11A,BACH1,BHLHE40,BTN2A1,CACNA2D1,CBL,CCDC50,CDK8,CHD1,CSF1R,CYP24A1,CYP3A5,DDHD1,DICER1,EDIL3,ELMO2,FAS,FPR1,FRYL,GAD2,GALNT10,GPR183,LRFN1,LRP2,MAP3K9,miR-125b-5p (and other miRNAs w/seed CCCUGAG),miR-141-3p (and other miRNAs w/seed AACACUG),miR-191-5p (and other miRNAs w/seed AACGGAA),miR-200b-3p (and other miRNAs w/seed AAUACUG),MSA…	68
Cancer,Cardiovascular Disease,Organismal Injury and Abnormalities	hemangioma	Hemangioma	2,07E-03	5,44E-02				ADGRB3,CXCL14,DDX6,DICER1,MSN,PTEN,TGFBR2	7
Cancer,Cardiovascular Disease,Organismal Injury and Abnormalities	development	Development of hemangioma	2,10E-03	5,45E-02				CXCL14,DDX6,DICER1,MSN,TGFBR2	5
Cellular Development	differentiation	Differentiation of leukemia cell lines	2,13E-03	5,45E-02		-1,342	-1,391	CBL,CEBPB,CHD1,miR-125b-5p (and other miRNAs w/seed CCCUGAG),QKI,RUNX1T1,TRIB1	7
Lymphoid Tissue Structure and Development,Tissue Morphology	quantity	Quantity of lymph follicle	2,13E-03	5,45E-02		-1,000	-1,121	BCL2A1,BHLHE40,CNR2,EPS15,FAS,PTEN,RGS1	7
Cancer,Organismal Injury and Abnormalities	pelvic tumor	Pelvic tumor	2,14E-03	5,45E-02				ABHD2,ABTB1,ACAD10,ACTR2,ADAM17,ADAM9,ADGRB3,AKT3,ANXA11,ANXA2,AP3M2,ARID3B,ARL4C,ATP11A,ATP6AP2,BACH1,BHLHE40,BTN2A1,CACNA2D1,CBL,CCAR1,CCDC50,CDK8,CHD1,CLIC1,CLIC4,CNR2,COLEC12,CSF1R,CXCL14,CYP24A1,CYP3A5,DDHD1,DDX6,DICER1,EDIL3,ELAVL4,ELMO2,EOGT,FAS,FPR1,FRYL,GAD2,GALNT10,GPR183,IMPG1,IPO5,IQGAP1,LASP1,LRFN1,LRP2,MAP3K9,MCF2L2,MFAP3L,miR-103-3p (and other miRNAs w/seed GCAGCAU),miR-125b-5p (an…	111
Cancer,Endocrine System Disorders,Organismal Injury and Abnormalities	anaplastic carcinoma	Anaplastic carcinoma in thyroid gland	2,19E-03	5,45E-02				DICER1,GALNT10,NRAS,PTEN,TADA1	5
Cancer,Organismal Injury and Abnormalities,Reproductive System Disease	cervical cancer	Cervical cancer	2,20E-03	5,45E-02				ANXA2,CSF1R,CXCL14,FAS,GAD2,miR-141-3p (and other miRNAs w/seed AACACUG),miR-150-5p (and other miRNAs w/seed CUCCCAA),NRAS,PTEN,QKI,TGFBR2,TUBA1C,VCAN	13
Cancer,Endocrine System Disorders,Organismal Injury and Abnormalities,Reproductive System Disease	neoplasia	Ovarian tumor	2,21E-03	5,45E-02				ABHD2,ACAD10,ACTR2,ADAM17,ADGRB3,ARID3B,ARL4C,CACNA2D1,CBL,CHD1,CLIC1,CLIC4,CSF1R,CXCL14,CYP24A1,DICER1,FAS,GAD2,IMPG1,LASP1,LRP2,miR-141-3p (and other miRNAs w/seed AACACUG),miR-200b-3p (and other miRNAs w/seed AAUACUG),MSRB3,NRAS,PAWR,PEA15,PSAT1,PTEN,PTPRN2,QKI,RAB3D,RUNX1T1,TBC1D31,TBXA2R,TGFBR2,TUBA1C,VCAN,ZNF226	39
Cancer,Cell Cycle,Organismal Injury and Abnormalities,Tumor Morphology	mitosis	Mitosis of tumor cells	2,21E-03	5,45E-02				TGFBR2,VCAN	2
Amino Acid Metabolism,Post-Translational Modification,Small Molecule Biochemistry	modification	Modification of L-glutamic acid	2,21E-03	5,45E-02				GAD2,PTEN	2
Cancer,Organismal Injury and Abnormalities	metastasis	Metastasis of bladder cancer cell lines	2,21E-03	5,45E-02				ARHGDIG,SDCBP	2
Lipid Metabolism,Molecular Transport,Small Molecule Biochemistry	accumulation	Accumulation of D-erythro-C16-ceramide	2,21E-03	5,45E-02				CERS5,CERS6	2
Cellular Assembly and Organization	movement	Movement of filopodia	2,21E-03	5,45E-02				MSN,PTEN	2
Cell Signaling,Nucleic Acid Metabolism,Small Molecule Biochemistry	metabolism	Metabolism of cyclic AMP	2,21E-03	5,45E-02				CACNB4,CEBPB	2
Cell Cycle	aneuploidy	Aneuploidy of embryonic cell lines	2,21E-03	5,45E-02				PARPBP,PTEN	2
Cell Cycle,Cellular Development	senescence	Senescence of melanocytes	2,21E-03	5,45E-02				NRAS,PTEN	2
Cellular Growth and Proliferation,Tissue Development	proliferation	Proliferation of basal cells	2,21E-03	5,45E-02				PTEN,TGFBR2	2
Connective Tissue Development and Function,Skeletal and Muscular System Development and Function	strength	Strength of vertebrae	2,21E-03	5,45E-02				TGFBR2,WNT16	2
Cell-To-Cell Signaling and Interaction,Hematological System Development and Function,Immune Cell Trafficking,Inflammatory Response	activation	Activation of antigen presenting cells	2,25E-03	5,47E-02		0,109	-0,036	ANXA2,CBL,CEBPB,CNR2,CSF1R,FAS,miR-125b-5p (and other miRNAs w/seed CCCUGAG),PELI1,PTGER3,RAB10,RAB32	11
Cell Death and Survival	apoptosis	Apoptosis of hematopoietic cell lines	2,25E-03	5,47E-02		-1,075	-1,044	BCL2A1,CBL,CEBPB,CIAPIN1,FAS,NRAS,PELI1,PTEN	8
Cancer,Hereditary Disorder,Organismal Injury and Abnormalities,Renal and Urological Disease	hereditary renal cancer	Hereditary renal cancer	2,26E-03	5,47E-02				DICER1,NRAS,PTEN	3
Cell Death and Survival	cell death	Cell death of prostate cell lines	2,26E-03	5,47E-02				PAWR,TGFBR2,WNT16	3
Cancer,Organismal Injury and Abnormalities	tumorigenesis	Tumorigenesis of hepatoma cell lines	2,26E-03	5,47E-02				ADAM17,miR-122-5p (miRNAs w/seed GGAGUGU),TGFBR2	3
Cellular Movement	homing	Homing of cells	2,28E-03	5,48E-02		0,762	0,428	ACTR2,ADAM17,ANXA2,CBL,CNR2,CSF1R,CXCL14,ELMO2,FAS,FPR1,GPR183,LPAR3,LRP2,PTEN,RGS1,RXFP1,TRIB1	17
Cancer,Organismal Injury and Abnormalities	subcutaneous tumor	Subcutaneous tumor	2,28E-03	5,48E-02				CBL,CSF1R,CXCL14,DDX6,FAS,IQGAP1,MFAP3L,PTEN,PTGER3,TUBA1C,VCAN,ZYX	12
Cellular Movement,Hematological System Development and Function,Immune Cell Trafficking	cell movement	Cell movement of mononuclear leukocytes	2,29E-03	5,48E-02		1,394	1,148	ADAM17,ANXA2,CNR2,DICER1,FAS,FPR1,GPR183,miR-125b-5p (and other miRNAs w/seed CCCUGAG),MSN,NRAS,PELI1,PTEN,RGS1,SFTPC,TGFBR2	15
Cancer,Hereditary Disorder,Organismal Injury and Abnormalities	hereditary cancer	Hereditary cancer	2,32E-03	5,54E-02				CBL,DICER1,FAS,miR-125b-5p (and other miRNAs w/seed CCCUGAG),miR-148a-3p (and other miRNAs w/seed CAGUGCA),NRAS,PTEN,TGFBR2,TUBA1C	9
Hematological System Development and Function,Lymphoid Tissue Structure and Development,Organ Morphology,Tissue Morphology	morphology	Morphology of lymph node	2,33E-03	5,54E-02				ADAM17,CBL,CEBPB,CXCL14,FAS,PTEN,TBXA2R	7
Cellular Movement	migration	Migration of melanoma cell lines	2,35E-03	5,56E-02		-1,718	-1,805	miR-125b-5p (and other miRNAs w/seed CCCUGAG),miR-141-3p (and other miRNAs w/seed AACACUG),miR-200b-3p (and other miRNAs w/seed AAUACUG),MSN,SDCBP,VCAN	6
Cellular Movement	cell movement	Cell movement of breast cancer cell lines	2,35E-03	5,56E-02		1,147	0,959	ADAM9,ANXA2,CBL,CERS6,CNR2,IQGAP1,LASP1,PTEN,QKI,SDCBP,TGFBR2,TUBA1C	12
Cellular Development,Connective Tissue Development and Function,Skeletal and Muscular System Development and Function,Tissue Development	differentiation	Differentiation of osteoclasts	2,36E-03	5,56E-02		0,749	0,699	ADAM17,CEBPB,CNR2,CSF1R,DICER1,GPR183,PRXL2A,PTEN	8
Cancer,Gastrointestinal Disease,Hepatic System Disease,Organismal Injury and Abnormalities	bile duct carcinoma	Bile duct carcinoma	2,42E-03	5,67E-02				ANXA2,CACNA2D1,CHD1,CYP3A5,DDHD1,DTNBP1,FRYL,IMPG1,NRAS,PARPBP,PAWR,PCBP2,PELI1,PRMT2,PTEN,TMEM161B,TUBA1C	17
Cellular Growth and Proliferation	expansion	Expansion of cells	2,45E-03	5,74E-02		1,422	1,255	CBL,CEBPB,CSF1R,DICER1,FAS,GPR183,miR-182-5p (and other miRNAs w/seed UUGGCAA),NRAS,PTEN,RUNX1T1,TGFBR2	11
Cell Death and Survival	cell death	Cell death of leukocyte cell lines	2,48E-03	5,78E-02		-0,100	-0,091	BCL2A1,CBL,CEBPB,CERS5,FAS,NRAS,PELI1,PTEN	8
Cancer,Organismal Injury and Abnormalities,Respiratory Disease	squamous cell carcinoma of the paranasal sinus	Squamous cell carcinoma of the paranasal sinus	2,49E-03	5,80E-02				NRAS,PTEN,TUBA1C	3
Cancer,Endocrine System Disorders,Organismal Injury and Abnormalities,Reproductive System Disease	ovarian cancer	Ovarian cancer	2,52E-03	5,82E-02				ABHD2,ACAD10,ACTR2,ADAM17,ADGRB3,ARID3B,ARL4C,CACNA2D1,CBL,CHD1,CLIC1,CLIC4,CSF1R,CXCL14,CYP24A1,FAS,GAD2,IMPG1,LASP1,LRP2,miR-141-3p (and other miRNAs w/seed AACACUG),miR-200b-3p (and other miRNAs w/seed AAUACUG),MSRB3,NRAS,PAWR,PEA15,PSAT1,PTEN,PTPRN2,QKI,RAB3D,RUNX1T1,TBC1D31,TBXA2R,TGFBR2,TUBA1C,VCAN,ZNF226	38
Carbohydrate Metabolism	uptake	Uptake of monosaccharide	2,52E-03	5,82E-02		-0,208	-0,335	CBL,CEBPB,CNR2,CSF1R,CXCL14,FAS,FPR1,PEA15,PTEN,RAB10	10
Organismal Development	morphology	Morphology of body cavity	2,55E-03	5,88E-02				ADAM17,ADAM9,AKT3,AQP11,ARID3B,ATP6AP2,BHLHE40,CACNA2D1,CACNB4,CBL,CEBPB,CIAPIN1,CSF1R,CXCL14,CYBRD1,CYP24A1,DICER1,DTNBP1,EPS15,FAS,IQGAP1,LASP1,LRP2,miR-140-3p (and other miRNAs w/seed ACCACAG),miR-150-5p (and other miRNAs w/seed CUCCCAA),MSN,NRAS,OSMR,PABPC1L,PAWR,PTEN,PTGER3,RGS1,RGS4,SFTPC,TBXA2R,TGFBR2,TRIB1	38
Cancer,Organismal Injury and Abnormalities	pelvic cancer	Pelvic cancer	2,63E-03	6,02E-02				ABHD2,ABTB1,ACAD10,ACTR2,ADAM17,ADAM9,ADGRB3,AKT3,ANXA11,ANXA2,AP3M2,ARID3B,ARL4C,ATP11A,ATP6AP2,BACH1,BHLHE40,BTN2A1,CACNA2D1,CBL,CCAR1,CCDC50,CDK8,CHD1,CLIC1,CLIC4,CNR2,COLEC12,CSF1R,CXCL14,CYP24A1,CYP3A5,DDHD1,DICER1,EDIL3,ELAVL4,ELMO2,EOGT,FAS,FPR1,FRYL,GAD2,GALNT10,GPR183,IMPG1,IPO5,IQGAP1,LASP1,LRFN1,LRP2,MAP3K9,MCF2L2,miR-103-3p (and other miRNAs w/seed GCAGCAU),miR-125b-5p (and other miRN…	109
Cellular Function and Maintenance	engulfment	Engulfment of leukocytes	2,66E-03	6,08E-02		1,152	0,894	AKT3,CEBPB,CLIC4,CSF1R,FAS,FPR1,miR-125b-5p (and other miRNAs w/seed CCCUGAG),PTEN	8
Neurological Disease,Organismal Injury and Abnormalities,Psychological Disorders	frontotemporal lobar degeneration or amyotrophic lateral sclerosis	Frontotemporal lobar degeneration or amyotrophic lateral sclerosis	2,67E-03	6,09E-02				ANXA11,CCNG2,CNR2,CSF1R,FAS,GAD2,miR-103-3p (and other miRNAs w/seed GCAGCAU),miR-148a-3p (and other miRNAs w/seed CAGUGCA),miR-182-5p (and other miRNAs w/seed UUGGCAA),miR-342-3p (miRNAs w/seed CUCACAC),miR-425-5p (and other miRNAs w/seed AUGACAC),PAWR	12
Cancer,Organismal Injury and Abnormalities	benign connective or soft tissue neoplasm	Benign connective or soft tissue neoplasm	2,72E-03	6,17E-02				CBL,CSF1R,CXCL14,DDX6,FAS,IQGAP1,MFAP3L,PTEN,PTGER3,TUBA1C,VCAN,ZYX	12
Cell Signaling,Molecular Transport,Small Molecule Biochemistry,Vitamin and Mineral Metabolism	release	Release of Ca2+	2,72E-03	6,17E-02		-0,745	-0,940	CBL,CERS6,CSF1R,FAS,FPR1,RAB32,RGS1,RGS4	8
Cellular Development,Cellular Growth and Proliferation	expansion	Expansion of blood cells	2,74E-03	6,19E-02		1,390	1,233	CBL,CSF1R,DICER1,FAS,GPR183,miR-182-5p (and other miRNAs w/seed UUGGCAA),NRAS,PTEN,RUNX1T1	9
Cellular Development	differentiation	Differentiation of tumor cell lines	2,76E-03	6,20E-02		0,329	0,185	ANXA2,BHLHE40,CBL,CEBPB,CHD1,DICER1,miR-125b-5p (and other miRNAs w/seed CCCUGAG),PTEN,QKI,RUNX1T1,TRIB1,VCAN	12
Cellular Movement	migration	Migration of epithelial cells	2,77E-03	6,20E-02		0,000	-0,167	ADAM9,DICER1,ELMO2,PTEN,RGS4,TGFBR2	6
Cellular Compromise,Neurological Disease,Organismal Injury and Abnormalities	damage	Damage of neurons	2,83E-03	6,20E-02		0,651	0,775	CNR2,DICER1,PLAA,PTEN,TGFBR2	5
Cellular Assembly and Organization	quantity	Quantity of membrane ruffles	2,83E-03	6,20E-02				FPR1,PTEN	2
Cancer,Dermatological Diseases and Conditions,Metabolic Disease,Organismal Injury and Abnormalities	malignant fibrous histiocytoma	Malignant fibrous histiocytoma in fibrous tissue	2,83E-03	6,20E-02				NRAS,PTEN	2
Cell Death and Survival,Embryonic Development	apoptosis	Apoptosis of mesenchymal stem cells	2,83E-03	6,20E-02				FAS,SFRP2	2
Cell-To-Cell Signaling and Interaction,Nervous System Development and Function	response	Response of spinal neuron	2,83E-03	6,20E-02				CACNA2D1,PTGER3	2
Cellular Function and Maintenance	homeostasis	Homeostasis of water	2,83E-03	6,20E-02				AQP2,TBXA2R	2
Cellular Development,Cellular Growth and Proliferation,Digestive System Development and Function,Embryonic Development,Hepatic System Development and Function,Organ Development,Organismal Development,Tissue Development	formation	Formation of hepatocytes	2,83E-03	6,20E-02				CEBPB,PTEN	2
Cancer,Organismal Injury and Abnormalities	metastasis	Metastasis of cells	2,85E-03	6,22E-02	Increased	3,413	3,265	ADAM9,AKT3,ARHGDIG,BACH1,DICER1,miR-141-3p (and other miRNAs w/seed AACACUG),miR-182-5p (and other miRNAs w/seed UUGGCAA),miR-200b-3p (and other miRNAs w/seed AAUACUG),PTEN,SDCBP,TGFBR2,WSB1	12
Cell-To-Cell Signaling and Interaction,Cellular Movement,Hematological System Development and Function,Immune Cell Trafficking	recruitment	Recruitment of leukocytes	2,86E-03	6,24E-02		0,576	0,347	ADAM17,CNR2,CSF1R,EDIL3,FAS,LPAR3,NRAS,PELI1,PRMT2,PTEN,TGFBR2	11
Cancer,Organismal Injury and Abnormalities	development	Development of malignant tumor	2,88E-03	6,25E-02		0,794	0,891	ABHD2,ABTB1,ACAD10,ACTR2,ADAM17,ADAM9,ADGRB3,AKT3,AMMECR1,ANXA11,ANXA2,AP3M2,AQP2,ARID3B,ARL4C,ATP11A,ATP6AP2,BACH1,BHLHE40,CACNA2D1,CACNB4,CBL,CCAR1,CCNG2,CDK8,CEBPB,CERS5,CHD1,CNR2,COLEC12,CSF1R,CYP24A1,CYP3A5,DAPP1,DDHD1,DDX6,DICER1,DRAM1,EDIL3,EIF4E3,ELMO2,EOGT,EPS15,FAS,GAD2,GNG12,GPC6,GPR183,IMPG1,IPO5,IQGAP1,KBTBD4,KCNK10,LASP1,LMO3,LPAR3,LRFN1,LRP2,MAGEB4,MAP3K9,MCF2L2,miR-103-3p (and oth…	120
Cancer,Gastrointestinal Disease,Organismal Injury and Abnormalities	gastrointestinal tract cancer	Stage II-IV gastrointestinal tract cancer	2,94E-03	6,37E-02				CHD1,CSF1R,miR-141-3p (and other miRNAs w/seed AACACUG),miR-200b-3p (and other miRNAs w/seed AAUACUG),TUBA1C	5
Cell-To-Cell Signaling and Interaction,Hematological System Development and Function,Immune Cell Trafficking,Inflammatory Response	activation	Activation of phagocytes	2,98E-03	6,42E-02		0,127	-0,045	ADAM9,ANXA2,CBL,CEBPB,CNR2,CSF1R,FAS,FPR1,miR-125b-5p (and other miRNAs w/seed CCCUGAG),PELI1,PTGER3,TBXA2R	12
Cellular Development,Cellular Growth and Proliferation,Hematological System Development and Function,Lymphoid Tissue Structure and Development	proliferation	Proliferation of immune cells	2,99E-03	6,42E-02		0,521	0,366	ADAM17,BCL2A1,BHLHE40,CBL,CEBPB,CNR2,CSF1R,CXCL14,DAPP1,DICER1,FAS,GAD2,GPR183,miR-182-5p (and other miRNAs w/seed UUGGCAA),MSN,PAWR,PEA15,PELI1,PTEN,RPS6KA5,TGFBR2	21
Cellular Development,Cellular Growth and Proliferation,Reproductive System Development and Function	proliferation	Proliferation of prostate cell lines	3,01E-03	6,43E-02				PTEN,TGFBR2,VCAN	3
Cell Death and Survival	apoptosis	Apoptosis of mast cells	3,01E-03	6,43E-02				ADAM17,FAS,PTEN	3
Cellular Movement	chemotaxis	Chemotaxis	3,11E-03	6,62E-02		0,798	0,473	ADAM17,ANXA2,CBL,CNR2,CSF1R,CXCL14,ELMO2,FAS,FPR1,GPR183,LPAR3,LRP2,PTEN,RGS1,RXFP1,TRIB1	16
Cell Signaling,Post-Translational Modification	activation	Activation of Protein kinase	3,17E-03	6,73E-02				ADAM9,FPR1,IPO5,IQGAP1,LPAR3,MAP3K9,PTEN,SH3BP5,TRIB1	9
Cell-To-Cell Signaling and Interaction,Cellular Function and Maintenance,Hematological System Development and Function	phagocytosis	Phagocytosis of myeloid cells	3,22E-03	6,82E-02		1,756	1,526	CEBPB,CLIC4,CSF1R,FAS,FPR1,miR-125b-5p (and other miRNAs w/seed CCCUGAG),PTEN	7
Cell Death and Survival	cell death	Cell death of lymphatic system cells	3,23E-03	6,82E-02		0,380	0,453	BCL2A1,CBL,CCAR1,DICER1,DRAM1,FAS,PAWR,PCBP2,PTEN,SH3BP5,SYVN1,TBXA2R,TGFBR2	13
Organismal Injury and Abnormalities	sclerosis	Sclerosis	3,25E-03	6,85E-02				ADAM17,DICER1,FPR1,miR-125b-5p (and other miRNAs w/seed CCCUGAG),RGS1,RXFP1	6
Cell-To-Cell Signaling and Interaction,Cellular Assembly and Organization,Cellular Function and Maintenance	formation	Formation of adherens junctions	3,28E-03	6,90E-02				CSF1R,IQGAP1,ZYX	3
Inflammatory Disease,Organismal Injury and Abnormalities,Respiratory Disease	fibrosis	Fibrosis of lung	3,30E-03	6,90E-02				CSF1R,DTNBP1,FAS,miR-125b-5p (and other miRNAs w/seed CCCUGAG),miR-140-3p (and other miRNAs w/seed ACCACAG),PTEN,RXFP1,SFTPC,TGFBR2	9
Cellular Growth and Proliferation,Lymphoid Tissue Structure and Development	expansion	Expansion of lymphatic system cells	3,35E-03	6,96E-02		0,765	0,623	CBL,DICER1,FAS,GPR183,miR-182-5p (and other miRNAs w/seed UUGGCAA),NRAS,PTEN,RUNX1T1	8
Organismal Injury and Abnormalities,Reproductive System Disease	endometriosis	Endometriosis	3,37E-03	6,96E-02				CEBPB,CSF1R,EPS15,miR-125b-5p (and other miRNAs w/seed CCCUGAG),miR-141-3p (and other miRNAs w/seed AACACUG),miR-150-5p (and other miRNAs w/seed CUCCCAA),miR-200b-3p (and other miRNAs w/seed AAUACUG),miR-425-5p (and other miRNAs w/seed AUGACAC),PTEN,PTGER3,SLC16A1,YWHAH	12
Cancer,Organismal Injury and Abnormalities,Reproductive System Disease	invasive breast adenocarcinoma	Invasive breast adenocarcinoma	3,39E-03	6,96E-02				CHD1,CXCL14,miR-103-3p (and other miRNAs w/seed GCAGCAU),miR-141-3p (and other miRNAs w/seed AACACUG),miR-200b-3p (and other miRNAs w/seed AAUACUG),PTEN,TUBA1C	7
Hematological System Development and Function,Tissue Morphology	quantity	Quantity of myeloid cells	3,42E-03	6,96E-02	Increased	2,383	2,373	ADAM17,BCL2A1,CLIC4,CNR2,CSF1R,CXCL14,DICER1,FAS,FPR1,MSN,NFATC2IP,PTEN,TBXA2R,TGFBR2,TMUB1,TRIB1	16
Inflammatory Disease	inflammatory disorder	Severe inflammatory disorder	3,42E-03	6,96E-02				ARL4C,FPR1,miR-148a-3p (and other miRNAs w/seed CAGUGCA),miR-342-3p (miRNAs w/seed CUCACAC),RAB31,RAB32,TGFBR2,ZYX	8
Hematological Disease,Metabolic Disease,Organismal Injury and Abnormalities	dysglycemia	Dysglycemia	3,43E-03	6,96E-02		-0,254	-0,051	AKT3,CACNB4,CEBPB,CXCL14,GAD2,miR-103-3p (and other miRNAs w/seed GCAGCAU),miR-122-5p (miRNAs w/seed GGAGUGU),miR-141-3p (and other miRNAs w/seed AACACUG),SLC16A1	9
Cancer,Neurological Disease,Organismal Injury and Abnormalities	glioma formation	Glioma	3,43E-03	6,96E-02				ADGRB3,AKT3,ARL4C,CBL,CDK8,CHD1,CSF1R,DICER1,FAS,GAD2,LRP2,miR-342-3p (miRNAs w/seed CUCACAC),MSRB3,MYT1,NIPAL4,NOVA1,NRAS,PABPC1L,PCBP2,PTEN,QKI,SERPINI1,TASOR,TGFBR2,TUBA1C,USP6,YWHAH	27
Cancer,Organismal Injury and Abnormalities	carcinoma of unknown primary	Carcinoma of unknown primary	3,45E-03	6,96E-02				CDK8,CHD1,DICER1,NRAS,TUBA1C	5
Organismal Injury and Abnormalities	fibrosis	Fibrosis of tissue	3,45E-03	6,96E-02				CBL,CSF1R,DICER1,NRAS,TGFBR2	5
Cancer	transformation	Cell transformation	3,46E-03	6,96E-02		1,403	1,197	AKT3,BCL2A1,CBL,CEBPB,CSF1R,EPS15,NRAS,PAWR,PTEN,RUNX1T1,SDCBP,SFRP2,TGFBR2	13
Cell Cycle	mitotic exit	Mitotic exit of cervical cancer cell lines	3,51E-03	6,96E-02				MYT1,PTEN	2
Cellular Development,Cellular Growth and Proliferation	colony formation	Colony formation of bladder cancer cell lines	3,51E-03	6,96E-02				miR-125b-5p (and other miRNAs w/seed CCCUGAG),PTEN	2
Cell Morphology	permeabilization	Permeabilization of plasma membrane	3,51E-03	6,96E-02				CERS5,CERS6	2
Lipid Metabolism,Small Molecule Biochemistry	synthesis	Synthesis of D-erythro-C16-ceramide	3,51E-03	6,96E-02				CERS5,CERS6	2
Cell-To-Cell Signaling and Interaction,Cellular Assembly and Organization,Hair and Skin Development and Function	cell-cell contact	Cell-cell contact of epithelial cell lines	3,51E-03	6,96E-02				MSN,PTGER3	2
Cellular Movement,Connective Tissue Development and Function,Skeletal and Muscular System Development and Function	migration	Migration of osteoclasts	3,51E-03	6,96E-02				CBL,CSF1R	2
Cell Death and Survival,Neurological Disease,Organismal Injury and Abnormalities	apoptosis	Apoptosis of neural precursor cells	3,51E-03	6,96E-02				FAS,PTEN	2
Cell-To-Cell Signaling and Interaction,Cellular Growth and Proliferation,Nervous System Development and Function	excitation	Excitation of sensory neurons	3,51E-03	6,96E-02				DICER1,GLRA3	2
Cancer,Gastrointestinal Disease,Hepatic System Disease,Organismal Injury and Abnormalities	hepatobiliary system cancer	Hepatobiliary system cancer	3,52E-03	6,96E-02		1,387	1,419	ADAM17,ADAM9,ADGRB3,AGFG1,ANXA2,ARHGDIG,ATP11A,ATP6AP1L,BACH1,BHLHE40,CACNA2D1,CACNB4,CDK8,CERS5,CHD1,CLIC1,CMTM6,CSF1R,CXCL14,CYP3A5,DDHD1,DICER1,DTNBP1,EDIL3,EIF4E3,ELMO2,EOGT,FAS,FRYL,GPR183,IMPG1,IPO5,IQGAP1,LRFN1,LRP2,miR-103-3p (and other miRNAs w/seed GCAGCAU),miR-122-5p (miRNAs w/seed GGAGUGU),miR-125b-5p (and other miRNAs w/seed CCCUGAG),miR-148a-3p (and other miRNAs w/seed CAGUGCA),miR-…	81
Cellular Development,Cellular Growth and Proliferation,Hematological System Development and Function,Lymphoid Tissue Structure and Development	proliferation	Proliferation of mononuclear leukocytes	3,56E-03	7,03E-02		0,272	0,120	BCL2A1,BHLHE40,CBL,CEBPB,CNR2,CSF1R,CXCL14,DAPP1,DICER1,FAS,GAD2,GPR183,miR-182-5p (and other miRNAs w/seed UUGGCAA),MSN,PAWR,PEA15,PELI1,PTEN,RPS6KA5,TGFBR2	20
Cancer,Organismal Injury and Abnormalities,Reproductive System Disease	HER2 negative hormone receptor negative breast cancer	HER2 negative hormone receptor negative breast cancer	3,57E-03	7,03E-02				CHD1,CSF1R,FAS,miR-125b-5p (and other miRNAs w/seed CCCUGAG),PTEN,TGFBR2,TUBA1C	7
Cell Cycle,Embryonic Development	senescence	Senescence of embryonic cell lines	3,59E-03	7,04E-02				CEBPB,DICER1,NRAS,VCAN	4
Developmental Disorder,Neurological Disease,Psychological Disorders	pervasive developmental disorder	Pervasive developmental disorder	3,66E-03	7,16E-02				AGFG1,ANXA2,CLIC1,GAD2,KIAA0513,MAP3K9,MSN,PTEN	8
Cardiovascular System Development and Function,Cellular Development,Cellular Function and Maintenance,Cellular Growth and Proliferation,Organismal Development,Tissue Development	development	Endothelial cell development	3,69E-03	7,19E-02		0,805	0,669	ADAM17,AKT3,ANXA2,CBL,CLIC4,CSF1R,DICER1,IQGAP1,NRAS,PTEN,TBXA2R,TGFBR2	12
Cancer,Organismal Injury and Abnormalities	cancer	Stage II cancer	3,79E-03	7,33E-02				ANXA2,CHD1,miR-141-3p (and other miRNAs w/seed AACACUG),miR-200b-3p (and other miRNAs w/seed AAUACUG),PTGER3,TUBA1C	6
Cellular Movement	cell movement	Cell movement of cancer cells	3,79E-03	7,33E-02		0,391	0,221	AKT3,CSF1R,IQGAP1,PTEN,SFRP2,VCAN	6
Hematological System Development and Function,Humoral Immune Response,Lymphoid Tissue Structure and Development,Tissue Morphology	quantity	Quantity of follicular B lymphocytes	3,79E-03	7,33E-02		-0,692	-0,826	BCL2A1,CNR2,EPS15,FAS,PTEN,RGS1	6
Free Radical Scavenging	generation	Generation of reactive oxygen species	3,82E-03	7,37E-02		0,956	0,856	ATP6AP2,CLIC1,CXCL14,FAS,IQGAP1,PTEN,SH3BP5,TBXA2R	8
Tissue Morphology	quantity	Quantity of cells	3,84E-03	7,39E-02		1,489	1,181	ADAM17,ADAM9,AKT3,ATP6AP2,BCL2A1,BHLHE40,CACNA2D1,CBL,CEBPB,CIAPIN1,CLIC4,CMTM6,CNR2,CSF1R,CXCL14,DAPP1,DICER1,EPS15,FAS,FPR1,GAD2,GPR183,miR-125b-5p (and other miRNAs w/seed CCCUGAG),miR-200b-3p (and other miRNAs w/seed AAUACUG),miR-342-3p (miRNAs w/seed CUCACAC),MSN,NFATC2IP,NRAS,PABPC1L,PAWR,PTEN,PTPRN2,QKI,RGS1,RPS6KA5,SFTPC,TBXA2R,TGFBR2,TMUB1,TRIB1,VCAN	41
Cancer,Organismal Injury and Abnormalities	tubular adenocarcinoma	Tubular adenocarcinoma	3,85E-03	7,39E-02				AQP2,CSF1R,LRP2,NRAS,PABPC1L,PTEN,TUBA1C	7
Cell Cycle	cell cycle progression	Cell cycle progression of leukemia cell lines	3,89E-03	7,39E-02				CCNG2,PTEN,RUNX1T1	3
Cancer,Cellular Development,Organismal Injury and Abnormalities	immortalization	Immortalization of epithelial cells	3,89E-03	7,39E-02				CCNG2,NRAS,PTEN	3
Cellular Development,Cellular Growth and Proliferation,Hematological System Development and Function,Humoral Immune Response,Lymphoid Tissue Structure and Development	proliferation	Proliferation of B lymphocytes	3,90E-03	7,39E-02		0,719	0,581	BCL2A1,CBL,CEBPB,DAPP1,DICER1,FAS,GPR183,PAWR,PELI1,PTEN	10
Cancer,Hematological Disease,Immunological Disease,Organismal Injury and Abnormalities	mature T-cell neoplasm	Mature T-cell neoplasm	3,90E-03	7,39E-02				CEBPB,CHD1,CXCL14,FAS,miR-140-3p (and other miRNAs w/seed ACCACAG),miR-148a-3p (and other miRNAs w/seed CAGUGCA),miR-150-5p (and other miRNAs w/seed CUCCCAA),miR-342-3p (miRNAs w/seed CUCACAC),NRAS,OSMR,PTEN,PTPRN2,SP100,TUBA1C	14
Cardiovascular Disease,Cell Death and Survival,Organismal Injury and Abnormalities,Skeletal and Muscular Disorders	cell death	Cell death of cardiomyocytes	3,91E-03	7,39E-02		0,788	0,878	BACH1,CBL,CNR2,DICER1,FAS,PTEN,SH3BP5,ZYX	8
Cellular Movement	migration	Migration of carcinoma cell lines	3,93E-03	7,42E-02		0,146	0,003	ADAM17,AKT3,ARL4C,miR-125b-5p (and other miRNAs w/seed CCCUGAG),miR-200b-3p (and other miRNAs w/seed AAUACUG),PTEN,RASSF8,SDCBP,ZYX	9
Cell Death and Survival	cell death	Cell death of lymphocytes	3,97E-03	7,46E-02		0,088	0,157	BCL2A1,CBL,CCAR1,DICER1,DRAM1,FAS,PAWR,PTEN,SH3BP5,SYVN1,TBXA2R,TGFBR2	12
Cancer,Organismal Injury and Abnormalities	ductal carcinoma	Ductal carcinoma	3,98E-03	7,46E-02				ADAM17,ADGRB3,AKT3,ANXA2,ATP11A,CACNA2D1,CBL,CCDC50,CERS6,CHD1,COLEC12,CXCL14,CYP3A5,DDHD1,DICER1,DPYSL5,DTNBP1,FRYL,GPC6,IMPG1,IPO5,IQGAP1,KIAA0513,LRFN1,LRP2,MAGEB4,miR-103-3p (and other miRNAs w/seed GCAGCAU),miR-141-3p (and other miRNAs w/seed AACACUG),miR-148a-3p (and other miRNAs w/seed CAGUGCA),miR-150-5p (and other miRNAs w/seed CUCCCAA),miR-200b-3p (and other miRNAs w/seed AAUACUG),MYT1,…	49
Neurological Disease,Organismal Injury and Abnormalities	cerebral disorder	Cerebral disorder	4,00E-03	7,46E-02				ANXA11,CACNA2D1,CACNB4,CCNG2,CNR2,CSF1R,FAS,GAD2,miR-103-3p (and other miRNAs w/seed GCAGCAU),miR-148a-3p (and other miRNAs w/seed CAGUGCA),miR-182-5p (and other miRNAs w/seed UUGGCAA),miR-342-3p (miRNAs w/seed CUCACAC),miR-425-5p (and other miRNAs w/seed AUGACAC),PAWR,TUBA1C	15
Cancer,Neurological Disease,Organismal Injury and Abnormalities	astrocytoma	Astrocytoma	4,00E-03	7,46E-02				ADGRB3,AKT3,ARL4C,CBL,CDK8,CHD1,CSF1R,DICER1,GAD2,LRP2,MSRB3,NIPAL4,NOVA1,NRAS,PABPC1L,PCBP2,PTEN,QKI,SERPINI1,TGFBR2,TUBA1C,USP6,YWHAH	23
Cancer,Gastrointestinal Disease,Hepatic System Disease,Organismal Injury and Abnormalities	development	Development of hepatocellular carcinoma	4,01E-03	7,46E-02		1,732	1,841	FAS,IQGAP1,NRAS,PTEN,VCAN	5
Cell-To-Cell Signaling and Interaction,Cellular Function and Maintenance,Inflammatory Response	phagocytosis	Phagocytosis of leukocytes	4,05E-03	7,46E-02		1,756	1,531	CEBPB,CLIC4,CSF1R,FAS,FPR1,miR-125b-5p (and other miRNAs w/seed CCCUGAG),PTEN	7
Cancer,Organismal Injury and Abnormalities	growth	Growth of tumor	4,06E-03	7,46E-02	Increased	2,185	1,987	ADAM9,AKT3,ANXA2,CERS6,CHD1,CSF1R,CXCL14,CYP3A5,DICER1,FAS,IQGAP1,miR-125b-5p (and other miRNAs w/seed CCCUGAG),NRAS,PAWR,PCDH10,PRMT2,PTEN,QKI,RAB10,RASSF8,SFRP2,SLC16A1,TGFBR2,VCAN	24
Cell Cycle	ploidy	Ploidy of cells	4,14E-03	7,46E-02		0,655	0,706	AKT3,CDK8,PARPBP,PTEN,TGFBR2,YWHAH	6
Connective Tissue Disorders,Organismal Injury and Abnormalities	abnormality	Abnormality of adipose tissue	4,14E-03	7,46E-02				CBL,CEBPB,CSF1R,FAS,OSMR,TRIB1	6
Cell Death and Survival	apoptosis	Apoptosis of leukocyte cell lines	4,15E-03	7,46E-02		-0,690	-0,665	BCL2A1,CBL,CEBPB,FAS,NRAS,PELI1,PTEN	7
Cellular Function and Maintenance	engulfment	Engulfment of blood cells	4,16E-03	7,46E-02		1,395	1,186	ACTR2,AKT3,CEBPB,CLIC4,CSF1R,FAS,FPR1,miR-125b-5p (and other miRNAs w/seed CCCUGAG),PTEN	9
Nucleic Acid Metabolism,Small Molecule Biochemistry	metabolism	Metabolism of cyclic nucleotides	4,17E-03	7,46E-02		-0,562	-0,715	ATP6AP2,CACNB4,CEBPB,CNR2,GPR183,PTGER3,RXFP1,TBXA2R	8
Cellular Development,Cellular Growth and Proliferation,Connective Tissue Development and Function,Hematological System Development and Function,Hematopoiesis,Organismal Development,Tissue Development	development	Development of erythroid precursor cells	4,18E-03	7,46E-02				FAS,NRAS,RPS6KA5,RUNX1T1	4
Hereditary Disorder,Neurological Disease,Organismal Injury and Abnormalities	autosomal recessive progressive encephalopathy	Autosomal recessive progressive encephalopathy	4,18E-03	7,46E-02				ACER3,CSF1R,GOSR2,PLAA	4
Cellular Movement,Hematological System Development and Function,Immune Cell Trafficking,Inflammatory Response	cell movement	Cell movement of peripheral blood monocytes	4,21E-03	7,46E-02				ADAM17,ANXA2,FPR1	3
Cellular Development,Cellular Growth and Proliferation,Connective Tissue Development and Function,Hematological System Development and Function,Hematopoiesis,Organismal Development,Tissue Development	colony formation	Colony formation of erythroid precursor cells	4,21E-03	7,46E-02				FAS,RPS6KA5,RUNX1T1	3
Cell Signaling	G-protein signaling, coupled to cAMP nucleotide second messenger	G-protein signaling, coupled to cAMP nucleotide second messenger	4,21E-03	7,46E-02				FPR1,PTGER3,RXFP1	3
Organismal Injury and Abnormalities,Reproductive System Disease	benign uterine disease	Benign uterine disease	4,24E-03	7,46E-02				CBL,CXCL14,DDX6,FAS,IQGAP1,MFAP3L,PTEN,VCAN,ZYX	9
Cellular Movement,Hematological System Development and Function,Immune Cell Trafficking	cellular infiltration	Cellular infiltration by leukocytes	4,25E-03	7,46E-02		0,478	0,404	ADAM17,ANXA2,CNR2,CSF1R,DICER1,EDIL3,FAS,FPR1,PELI1,PTEN,PTGER3,SFTPC,TGFBR2	13
Psychological Disorders	schizophrenia spectrum disorder	Schizophrenia spectrum disorder	4,26E-03	7,46E-02				CACNA2D1,CYP3A5,DICER1,DTNBP1,ELAVL4,GAD2,miR-103-3p (and other miRNAs w/seed GCAGCAU),PTEN,QKI,RAB32,RGS4,SCD5,SERPINI1,YWHAH	14
Cell Death and Survival	cell viability	Cell viability of tumor cell lines	4,27E-03	7,46E-02		0,928	0,519	ADAM17,AKT3,BCL2A1,BHLHE40,CBL,CCAR1,CDK8,CEBPB,CYP3A5,FAS,IQGAP1,LMO3,LRFN1,miR-141-3p (and other miRNAs w/seed AACACUG),miR-200b-3p (and other miRNAs w/seed AAUACUG),NRAS,PTEN,PTPRN2,RASSF8,SDCBP,SYVN1,TGFBR2,TPK1,VCAN	24
Connective Tissue Development and Function,Tissue Morphology	density	Density of connective tissue cells	4,27E-03	7,46E-02				PTEN,TGFBR2	2
Organismal Functions	flow	Flow of plasma	4,27E-03	7,46E-02				PTGER3,RGS4	2
Cancer,Cell Morphology,Cellular Function and Maintenance,Organismal Injury and Abnormalities	autophagy	Autophagy of tumor cells	4,27E-03	7,46E-02				DICER1,PTEN	2
Cellular Compromise,Cellular Function and Maintenance	endoplasmic reticulum stress response	Endoplasmic reticulum stress response of epithelial cell lines	4,27E-03	7,46E-02				SFTPC,SLC38A2	2
Cell-mediated Immune Response,Cell-To-Cell Signaling and Interaction,Cellular Movement,Hematological System Development and Function,Immune Cell Trafficking	recruitment	Recruitment of CD4+ T-lymphocytes	4,27E-03	7,46E-02				FAS,PELI1	2
Tissue Morphology	quantity	Quantity of prostate cancer cell lines	4,27E-03	7,46E-02				ADAM9,CEBPB	2
Cancer,Hematological Disease,Immunological Disease,Organismal Injury and Abnormalities	T-cell non-Hodgkin disease	T-cell non-Hodgkin lymphoma	4,32E-03	7,46E-02				CEBPB,CHD1,CXCL14,FAS,miR-140-3p (and other miRNAs w/seed ACCACAG),miR-148a-3p (and other miRNAs w/seed CAGUGCA),miR-150-5p (and other miRNAs w/seed CUCCCAA),miR-342-3p (miRNAs w/seed CUCACAC),NRAS,OSMR,PTEN,PTPRN2,SP100,TUBA1C	14
Cancer,Gastrointestinal Disease,Organismal Injury and Abnormalities	gastrointestinal carcinoma	Metastatic gastrointestinal carcinoma	4,32E-03	7,46E-02				CHD1,CSF1R,FAS,PTEN,TUBA1C	5
Cancer,Organismal Injury and Abnormalities,Reproductive System Disease,Skeletal and Muscular Disorders	uterine smooth muscle tumor	Uterine smooth muscle tumor	4,40E-03	7,46E-02				CBL,CXCL14,DDX6,FAS,IQGAP1,MFAP3L,TUBA1C,VCAN,ZYX	9
Molecular Transport	secretion	Secretion of molecule	4,40E-03	7,46E-02		1,298	1,119	ADAM9,AKT3,ANXA2,BHLHE40,CACNB4,CEBPB,DTNBP1,FAS,FPR1,GAD2,IQGAP1,LRP2,PTGER3,PTPRN2,RAB3D,SLC38A2	16
Inflammatory Response	inflammatory response	Inflammatory response	4,48E-03	7,46E-02		1,827	1,662	ACER3,ADAM17,ANXA2,BCL2A1,CEBPB,CERS6,CNR2,CSF1R,CXCL14,DICER1,FPR1,GPR183,miR-125b-5p (and other miRNAs w/seed CCCUGAG),PELI1,PLAA,PRMT2,PTEN,PTGER3,RGS1,TBXA2R,TUBA1C	21
Cancer,Organismal Injury and Abnormalities	tumorigenesis	Tumorigenesis of epithelial neoplasm	4,61E-03	7,46E-02		1,520	1,609	ABHD2,ABTB1,ACAD10,ACTR2,ADAM17,ADAM9,ADGRB3,AKT3,AMMECR1,ANXA11,ANXA2,AP3M2,AQP2,ARID3B,ARL4C,ATP11A,ATP6AP2,BACH1,BHLHE40,CACNA2D1,CACNB4,CBL,CCAR1,CCNG2,CDK8,CEBPB,CERS5,CHD1,CNR2,COLEC12,CSF1R,CYP24A1,CYP3A5,DAPP1,DDHD1,DDX6,DICER1,DRAM1,EDIL3,EIF4E3,ELMO2,EOGT,EPS15,FAS,GAD2,GNG12,GPC6,GPR183,IMPG1,IPO5,IQGAP1,KBTBD4,KCNK10,LASP1,LPAR3,LRFN1,LRP2,MAGEB4,MAP3K9,MCF2L2,miR-103-3p (and other mi…	119
Cancer,Organismal Injury and Abnormalities,Skeletal and Muscular Disorders	leiomyosarcoma	Leiomyosarcoma	4,61E-03	7,46E-02				CSF1R,PTEN,TUBA1C,VCAN	4
Vitamin and Mineral Metabolism	metabolism	Metabolism of vitamin	4,65E-03	7,46E-02				CYP24A1,CYP3A5,FOLR2,GPC6,LRP2,TPK1	6
Cancer,Organismal Injury and Abnormalities,Reproductive System Disease	invasive breast cancer	Invasive breast cancer	4,70E-03	7,46E-02				CBL,CHD1,CXCL14,FAS,miR-103-3p (and other miRNAs w/seed GCAGCAU),miR-141-3p (and other miRNAs w/seed AACACUG),miR-200b-3p (and other miRNAs w/seed AAUACUG),PEA15,PTEN,TUBA1C	10
Cancer,Gastrointestinal Disease,Organismal Injury and Abnormalities	hepatobiliary carcinoma	Hepatobiliary carcinoma	4,71E-03	7,46E-02		1,000	1,050	ADAM17,ADAM9,ADGRB3,AGFG1,ANXA2,ARHGDIG,ATP11A,ATP6AP1L,BACH1,BHLHE40,CACNA2D1,CACNB4,CDK8,CERS5,CHD1,CLIC1,CMTM6,CSF1R,CXCL14,CYP3A5,DDHD1,DICER1,DTNBP1,EDIL3,EIF4E3,ELMO2,EOGT,FAS,FRYL,GPR183,IMPG1,IPO5,IQGAP1,LRFN1,LRP2,miR-103-3p (and other miRNAs w/seed GCAGCAU),miR-122-5p (miRNAs w/seed GGAGUGU),miR-148a-3p (and other miRNAs w/seed CAGUGCA),MSRB3,MYRIP,NIPAL4,NOVA1,NRAS,OSMR,PABPC1L,PARPBP,…	78
Cellular Movement,Hematological System Development and Function,Immune Cell Trafficking	migration	Migration of mononuclear leukocytes	4,72E-03	7,46E-02		1,309	1,072	ADAM17,ANXA2,DICER1,FAS,GPR183,miR-125b-5p (and other miRNAs w/seed CCCUGAG),MSN,NRAS,PELI1,PTEN,RGS1,TGFBR2	12
Hematological System Development and Function,Tissue Morphology	quantity	Quantity of antigen presenting cells	4,78E-03	7,46E-02		1,321	1,213	BCL2A1,CLIC4,CSF1R,CXCL14,DICER1,FAS,GPR183,PTEN,TGFBR2,TRIB1	10
Cancer,Organismal Injury and Abnormalities	primary melanoma	Primary melanoma	4,84E-03	7,46E-02				miR-125b-5p (and other miRNAs w/seed CCCUGAG),miR-148a-3p (and other miRNAs w/seed CAGUGCA),miR-150-5p (and other miRNAs w/seed CUCCCAA),miR-200b-3p (and other miRNAs w/seed AAUACUG)	4
Cardiovascular System Development and Function,Organismal Development	formation	Formation of artery	4,84E-03	7,46E-02				AP3M2,RAB10,TGFBR2,TUBA1C	4
Infectious Diseases	infection	Infection of hepatoma cell lines	4,84E-03	7,46E-02		1,000	0,802	ACTR2,CBL,EPS15,RAB3D	4
Cellular Movement	cellular infiltration	Cellular infiltration	4,89E-03	7,46E-02		0,322	0,239	ADAM17,ANXA2,CBL,CNR2,CSF1R,DICER1,EDIL3,FAS,FPR1,PELI1,PTEN,PTGER3,SFTPC,TGFBR2	14
Cell-To-Cell Signaling and Interaction,Cellular Function and Maintenance,Hematological System Development and Function,Inflammatory Response	phagocytosis	Phagocytosis by macrophages	4,92E-03	7,46E-02		1,516	1,316	CEBPB,CLIC4,CSF1R,FAS,miR-125b-5p (and other miRNAs w/seed CCCUGAG),PTEN	6
Cancer,Gastrointestinal Disease,Hepatic System Disease,Organismal Injury and Abnormalities	liver tumor	Liver tumor	4,95E-03	7,46E-02		0,700	0,743	ACTR2,ADAM17,ADAM9,ADGRB3,AGFG1,ARHGDIG,ATP11A,ATP6AP1L,BACH1,BHLHE40,CACNA2D1,CACNB4,CDK8,CEBPB,CERS5,CHD1,CLIC1,CMTM6,CSF1R,CXCL14,CYP3A5,DICER1,DTNBP1,EDIL3,EIF4E3,ELMO2,EOGT,FAM32A,FAS,FRYL,GALNT10,GPR183,IMPG1,IPO5,IQGAP1,KCNK10,LRFN1,LRP2,miR-103-3p (and other miRNAs w/seed GCAGCAU),miR-122-5p (miRNAs w/seed GGAGUGU),miR-125b-5p (and other miRNAs w/seed CCCUGAG),miR-148a-3p (and other miRNA…	87
Cell Morphology,Connective Tissue Development and Function	morphology	Morphology of fibroblast cell lines	4,97E-03	7,46E-02				AKT3,CEBPB,FAS,NRAS,PTEN	5
Cancer,Organismal Injury and Abnormalities	formation	Formation of secondary tumor	4,97E-03	7,46E-02				CHD1,CSF1R,miR-125b-5p (and other miRNAs w/seed CCCUGAG),TGFBR2,TUBA1C	5
Cell Morphology	elongation	Elongation of cells	5,07E-03	7,46E-02				miR-200b-3p (and other miRNAs w/seed AAUACUG),MSN,NRAS,TGFBR2	4
Cellular Movement	chemotaxis	Chemotaxis of leukemia cell lines	5,07E-03	7,46E-02				ANXA2,CXCL14,FPR1,RXFP1	4
Hematological System Development and Function,Inflammatory Response,Tissue Morphology	quantity	Quantity of peritoneal macrophages	5,09E-03	7,46E-02				CLIC4,CSF1R	2
Cell Death and Survival	apoptosis	Apoptosis of peripheral T lymphocyte	5,09E-03	7,46E-02				FAS,PAWR	2
Endocrine System Development and Function,Organ Morphology,Tissue Morphology	quantity	Quantity of enteroendocrine cells	5,09E-03	7,46E-02				CSF1R,PTEN	2
Cellular Development	differentiation	Differentiation of acinar gland cells	5,09E-03	7,46E-02				PTEN,TGFBR2	2
Cell-mediated Immune Response,Cell-To-Cell Signaling and Interaction,Cellular Movement,Hematological System Development and Function,Immune Cell Trafficking	recruitment	Recruitment of CD8+ T lymphocyte	5,09E-03	7,46E-02				FAS,PELI1	2
Cellular Development	differentiation	Differentiation of colorectal cancer cell lines	5,09E-03	7,46E-02				DICER1,PTEN	2
Cell-To-Cell Signaling and Interaction,Cellular Assembly and Organization,Renal and Urological System Development and Function	cell-cell contact	Cell-cell contact of kidney cell lines	5,09E-03	7,46E-02				CBL,PTGER3	2
Amino Acid Metabolism,Molecular Transport,Small Molecule Biochemistry	transport	Transport of essential amino acids	5,09E-03	7,46E-02				SLC25A15,SLC38A2	2
Cellular Growth and Proliferation	proliferation	Delay in proliferation of cells	5,09E-03	7,46E-02				PTEN,TGFBR2	2
Cancer,Hematological Disease,Immunological Disease,Organismal Injury and Abnormalities	B-cell neoplasm	B-cell neoplasm	5,14E-03	7,46E-02				ADAM9,ADGRB3,ANXA11,ANXA2,ATP11A,CBL,CCNG2,CHD1,CSF1R,DICER1,EIF4E3,FAS,FRYL,GAD2,IQGAP1,LRP2,MAGEB4,miR-125b-5p (and other miRNAs w/seed CCCUGAG),NRAS,OSMR,PAWR,PCDH10,PTEN,RRAGC,RUNX1T1,SLC16A1,SLC25A24,TGFBR2,TUBA1C,VCAN,ZYX	31
Cell-To-Cell Signaling and Interaction,Cellular Movement	attraction	Attraction of cells	5,15E-03	7,46E-02		1,067	0,803	CNR2,CXCL14,FPR1,LRP2,VCAN	5
Endocrine System Disorders,Gastrointestinal Disease,Metabolic Disease,Organismal Injury and Abnormalities,Renal and Urological Disease	diabetic nephropathy	Diabetic nephropathy	5,16E-03	7,46E-02				ARHGDIG,ATP11A,CACNA2D1,CNR2,EDIL3,ELAVL4,FRYL,LPAR3,PTGER3,SPATS2L,WNT16	11
Digestive System Development and Function,Organ Morphology,Tissue Morphology	quantity	Quantity of intestinal cells	5,29E-03	7,46E-02				CSF1R,DICER1,PTEN	3
Cancer,Neurological Disease,Organismal Injury and Abnormalities	development	Development of astrocytoma	5,31E-03	7,46E-02				GAD2,PTEN,QKI,TUBA1C	4
Hematological System Development and Function,Lymphoid Tissue Structure and Development,Organ Morphology,Tissue Morphology	morphology	Morphology of lymphoid organ	5,33E-03	7,46E-02				ADAM17,AKT3,ATP6AP2,CBL,CEBPB,CSF1R,CXCL14,EPS15,FAS,NRAS,PAWR,PTEN,TBXA2R,TRIB1	14
Cell Death and Survival,Cellular Function and Maintenance	clearance	Clearance of cells	5,33E-03	7,46E-02		1,067	0,893	ANXA2,CLIC4,CXCL14,NRAS,PTEN	5
Cardiovascular Disease,Connective Tissue Disorders,Dermatological Diseases and Conditions,Immunological Disease,Inflammatory Disease,Organismal Injury and Abnormalities,Skeletal and Muscular Disorders	systemic sclerosis	Systemic sclerosis	5,33E-03	7,46E-02				ADAM17,FPR1,miR-125b-5p (and other miRNAs w/seed CCCUGAG),RGS1,RXFP1	5
Post-Translational Modification	phosphorylation	Phosphorylation of protein	5,42E-03	7,46E-02		1,327	1,075	ADAM17,AKT3,ANXA2,CARD14,CBL,CSF1R,DICER1,DTNBP1,EDIL3,FAS,IQGAP1,MAP3K9,NRAS,PTEN,PTGER3,RPS6KA5,SDCBP,TGFBR2	18
Hematological System Development and Function,Inflammatory Response,Tissue Morphology	quantity	Quantity of macrophages	5,45E-03	7,46E-02		0,705	0,625	CLIC4,CSF1R,CXCL14,DICER1,FAS,PTEN,TGFBR2,TRIB1	8
Cancer,Hematological Disease,Organismal Injury and Abnormalities	hematological neoplasia	Hematopoietic neoplasm	5,57E-03	7,46E-02		1,027	1,070	ABTB1,ADAM17,ADAM9,ADGRB3,AKT3,AMMECR1,ANXA11,ANXA2,ATP11A,BCL2A1,CACNB4,CARD14,CBL,CCNG2,CEBPB,CHD1,CSF1R,CXCL14,CYP3A5,DICER1,EIF4E3,ELAVL4,FAS,FRYL,GAD2,GLRA3,GPR183,IPO5,IQGAP1,LRP2,MAGEB4,miR-125b-5p (and other miRNAs w/seed CCCUGAG),miR-140-3p (and other miRNAs w/seed ACCACAG),miR-148a-3p (and other miRNAs w/seed CAGUGCA),miR-150-5p (and other miRNAs w/seed CUCCCAA),miR-342-3p (miRNAs w/see…	55
Cardiovascular System Development and Function,Cellular Growth and Proliferation,Organ Development	proliferation	Proliferation of heart cells	5,70E-03	7,46E-02		-0,849	-0,880	ADAM17,DICER1,PTEN,RGS4,TGFBR2	5
Cancer,Gastrointestinal Disease,Organismal Injury and Abnormalities	gastroesophageal junction adenocarcinoma	Gastroesophageal junction adenocarcinoma	5,70E-03	7,46E-02				CHD1,CSF1R,DICER1,SUSD6,TUBA1C	5
Cancer,Organismal Injury and Abnormalities	development	Development of carcinoma	5,74E-03	7,46E-02		1,757	1,855	ABHD2,ABTB1,ACAD10,ACTR2,ADAM17,ADAM9,ADGRB3,AKT3,AMMECR1,ANXA11,ANXA2,AP3M2,AQP2,ARID3B,ARL4C,ATP11A,ATP6AP2,BACH1,BHLHE40,CACNA2D1,CACNB4,CBL,CCAR1,CCNG2,CDK8,CEBPB,CERS5,CHD1,CNR2,COLEC12,CSF1R,CYP24A1,CYP3A5,DAPP1,DDHD1,DDX6,DICER1,DRAM1,EDIL3,EIF4E3,ELMO2,EOGT,EPS15,FAS,GAD2,GNG12,GPC6,GPR183,IMPG1,IPO5,IQGAP1,KBTBD4,KCNK10,LASP1,LPAR3,LRFN1,LRP2,MAGEB4,MAP3K9,MCF2L2,miR-103-3p (and other mi…	117
Cellular Movement	cell movement	Cell movement of tumor cells	5,77E-03	7,46E-02		0,246	0,114	AKT3,CBL,CSF1R,IQGAP1,PTEN,SFRP2,VCAN	7
Cell Death and Survival	cell death	Cell death of B lymphocytes	5,79E-03	7,46E-02		0,263	0,384	BCL2A1,DICER1,FAS,PTEN,SH3BP5,SYVN1	6
Cellular Movement,Immune Cell Trafficking	migration	Leukocyte migration	5,81E-03	7,46E-02		0,719	0,457	ADAM17,ANXA2,CBL,CNR2,CSF1R,CXCL14,DICER1,EDIL3,FAS,FPR1,GPR183,LPAR3,miR-125b-5p (and other miRNAs w/seed CCCUGAG),MSN,NRAS,PELI1,PRMT2,PTEN,PTGER3,RGS1,SFTPC,SLC16A1,TGFBR2,VCAN	24
Cancer,Connective Tissue Disorders,Ophthalmic Disease,Organismal Injury and Abnormalities,Skeletal and Muscular Disorders	malignant neoplasm of eye	Malignant neoplasm of eye	5,82E-03	7,46E-02				DICER1,NRAS,PTEN,TUBA1C	4
Cell Death and Survival	cell viability	Cell viability of pancreatic cancer cell lines	5,82E-03	7,46E-02		1,204	1,071	CYP3A5,FAS,LRFN1,TGFBR2	4
Infectious Diseases,Inflammatory Disease,Organismal Injury and Abnormalities,Respiratory Disease	severe acute respiratory syndrome	Severe acute respiratory syndrome	5,89E-03	7,46E-02				ARL4C,FPR1,RAB31,RAB32,ZYX	5
Cardiovascular System Development and Function,Cellular Movement	migration	Migration of vascular endothelial cells	5,90E-03	7,46E-02		-0,239	-0,424	ANXA2,DICER1,IQGAP1,miR-125b-5p (and other miRNAs w/seed CCCUGAG),PTEN,SP100,TGFBR2	7
Hematological System Development and Function,Immunological Disease,Lymphoid Tissue Structure and Development,Organ Morphology,Organismal Injury and Abnormalities,Tissue Morphology	abnormal morphology	Abnormal morphology of lymph node b cell domain	5,98E-03	7,46E-02				CEBPB,PTEN	2
Neurological Disease,Organismal Injury and Abnormalities	chronic neuropathic pain	Chronic neuropathic pain	5,98E-03	7,46E-02				CACNA2D1,CNR2	2
Hematological System Development and Function,Lymphoid Tissue Structure and Development,Organ Morphology,Tissue Morphology	enlargement	Enlargement of lymph node	5,98E-03	7,46E-02				ADAM17,FAS	2
Cell Death and Survival	apoptosis	Apoptosis of follicular B lymphocytes	5,98E-03	7,46E-02				BCL2A1,FAS	2
Carbohydrate Metabolism,Lipid Metabolism,Molecular Transport,Small Molecule Biochemistry	quantity	Quantity of phosphatidylglycerol	5,98E-03	7,46E-02				CERS6,PTEN	2
Cancer,Organismal Injury and Abnormalities	spindle cell carcinoma	Spindle cell carcinoma	5,98E-03	7,46E-02				miR-141-3p (and other miRNAs w/seed AACACUG),miR-200b-3p (and other miRNAs w/seed AAUACUG)	2
Cancer,Endocrine System Disorders,Organismal Injury and Abnormalities	neuroendocrine tumor	Neuroendocrine tumor	5,98E-03	7,46E-02				ANXA2,CBL,CCSAP,CHD1,CLIC1,CLIC4,CSF1R,DICER1,miR-141-3p (and other miRNAs w/seed AACACUG),miR-150-5p (and other miRNAs w/seed CUCCCAA),MYT1,N4BP1,NRAS,PTEN,RUNX1T1,SFRP2,TMEM135,TUBA1C	18
Cancer,Neurological Disease,Organismal Injury and Abnormalities	astrocytoma	Grade 3 astrocytoma	6,09E-03	7,46E-02				PTEN,TGFBR2,TUBA1C	3
Cancer,Neurological Disease,Organismal Injury and Abnormalities	meningioma	Meningioma	6,09E-03	7,46E-02				CSF1R,NRAS,PTEN	3
Cancer,Organismal Injury and Abnormalities,Renal and Urological Disease	non-clear cell renal carcinoma	Non-clear cell renal carcinoma	6,09E-03	7,46E-02				CSF1R,NRAS,PTEN	3
Cancer,Organismal Injury and Abnormalities	neoplasia	Neoplasia of tumor cells	6,09E-03	7,46E-02		0,762	0,748	DICER1,miR-141-3p (and other miRNAs w/seed AACACUG),miR-200b-3p (and other miRNAs w/seed AAUACUG),PTEN,TGFBR2	5
Cancer,Organismal Injury and Abnormalities,Reproductive System Disease	cervical carcinoma	Cervical carcinoma	6,09E-03	7,46E-02				CSF1R,CXCL14,FAS,miR-141-3p (and other miRNAs w/seed AACACUG),miR-150-5p (and other miRNAs w/seed CUCCCAA),NRAS,PTEN,TGFBR2,TUBA1C,VCAN	10
Organismal Injury and Abnormalities	discomfort	Discomfort	6,09E-03	7,46E-02		-0,152	-0,246	ANXA2,CACNA2D1,CACNB4,CNR2,DICER1,GAD2,KCNK10,miR-103-3p (and other miRNAs w/seed GCAGCAU),PTGER3,TUBA1C	10
Cell Death and Survival	cell death	Cell death of T lymphocytes	6,09E-03	7,46E-02		-0,079	-0,046	BCL2A1,CBL,CCAR1,DICER1,DRAM1,FAS,PAWR,PTEN,TBXA2R,TGFBR2	10
Behavior	learning	Learning	6,12E-03	7,46E-02		-0,529	-0,744	ADGRB3,AKT3,CEBPB,CERS6,DICER1,DTNBP1,ELAVL4,miR-182-5p (and other miRNAs w/seed UUGGCAA),NRAS,PTEN,PTPRN2,RPS6KA5,TGFBR2	13
Hematological System Development and Function,Immunological Disease,Inflammatory Disease,Lymphoid Tissue Structure and Development,Organ Morphology,Organismal Development,Organismal Injury and Abnormalities,Tissue Morphology	enlargement	Enlargement of spleen	6,13E-03	7,46E-02				ADAM17,CBL,CEBPB,FAS,NRAS,PAWR,PTEN,TBXA2R	8
Cancer,Hematological Disease,Organismal Injury and Abnormalities	hematologic cancer	Hematologic cancer	6,18E-03	7,46E-02		1,897	1,966	ABTB1,ADAM9,ADGRB3,AKT3,AMMECR1,ANXA11,ANXA2,ATP11A,BCL2A1,CACNB4,CARD14,CBL,CCNG2,CEBPB,CHD1,CSF1R,CXCL14,CYP3A5,DICER1,EIF4E3,ELAVL4,FAS,FRYL,GAD2,GLRA3,GPR183,IPO5,IQGAP1,LRP2,MAGEB4,miR-125b-5p (and other miRNAs w/seed CCCUGAG),miR-140-3p (and other miRNAs w/seed ACCACAG),miR-148a-3p (and other miRNAs w/seed CAGUGCA),miR-150-5p (and other miRNAs w/seed CUCCCAA),miR-342-3p (miRNAs w/seed CUCAC…	54
Cancer,Organismal Injury and Abnormalities	recurrent cancer	Recurrent cancer	6,26E-03	7,46E-02				CHD1,CSF1R,miR-141-3p (and other miRNAs w/seed AACACUG),miR-191-5p (and other miRNAs w/seed AACGGAA),miR-200b-3p (and other miRNAs w/seed AAUACUG),NRAS,TGFBR2,TUBA1C	8
Cellular Movement	chemotaxis	Chemotaxis of tumor cell lines	6,27E-03	7,46E-02		-0,120	-0,299	ANXA2,CXCL14,FPR1,LPAR3,PTEN,RXFP1	6
Cell-To-Cell Signaling and Interaction,Hematological System Development and Function,Immune Cell Trafficking,Inflammatory Response,Nervous System Development and Function	activation	Activation of microglia	6,29E-03	7,46E-02		1,154	1,059	ANXA2,CEBPB,CNR2,PELI1,PTGER3	5
Neurological Disease,Organismal Injury and Abnormalities,Psychological Disorders	amyotrophic lateral sclerosis	Amyotrophic lateral sclerosis	6,34E-03	7,46E-02				ANXA11,CCNG2,CNR2,FAS,GAD2,miR-103-3p (and other miRNAs w/seed GCAGCAU),miR-148a-3p (and other miRNAs w/seed CAGUGCA),miR-182-5p (and other miRNAs w/seed UUGGCAA),miR-342-3p (miRNAs w/seed CUCACAC),miR-425-5p (and other miRNAs w/seed AUGACAC),PAWR	11
Cellular Movement,Hematological System Development and Function,Immune Cell Trafficking	cell movement	Cell movement of PBMCs	6,35E-03	7,46E-02		1,000	0,815	ADAM17,ANXA2,FPR1,RGS1	4
Neurological Disease,Psychological Disorders	schizophrenia	Schizophrenia	6,44E-03	7,46E-02				CACNA2D1,CYP3A5,DICER1,DTNBP1,ELAVL4,GAD2,miR-103-3p (and other miRNAs w/seed GCAGCAU),QKI,RAB32,RGS4,SCD5,SERPINI1,YWHAH	13
Cellular Development,Cellular Growth and Proliferation,Embryonic Development,Hematological System Development and Function,Hematopoiesis,Humoral Immune Response,Lymphoid Tissue Structure and Development,Organ Development,Organismal Development,Tissue Development	development	Development of B lymphocytes	6,44E-03	7,46E-02				ADAM17,CBL,CEBPB,CNR2,DICER1,PTEN	6
Cell Cycle,Cellular Development	senescence	Senescence of epithelial cells	6,51E-03	7,46E-02				NRAS,PTEN,TGFBR2	3
Cancer,Cellular Development,Cellular Growth and Proliferation,Organismal Injury and Abnormalities	development	Development of cancer cells	6,51E-03	7,46E-02				AKT3,DICER1,SFRP2	3
Cellular Movement,Hematological System Development and Function,Immune Cell Trafficking,Inflammatory Response	cell movement	Cell movement of phagocytes	6,51E-03	7,46E-02		1,322	1,074	ADAM17,ANXA2,CNR2,CSF1R,CXCL14,DICER1,EDIL3,FAS,FPR1,GPR183,miR-125b-5p (and other miRNAs w/seed CCCUGAG),PTEN,PTGER3,SFTPC,TGFBR2,VCAN	16
Neurological Disease,Organismal Injury and Abnormalities	progressive encephalopathy	Progressive encephalopathy	6,55E-03	7,46E-02				ACER3,ANXA11,ANXA2,CCNG2,CNR2,CSF1R,DICER1,FAS,GAD2,GOSR2,miR-103-3p (and other miRNAs w/seed GCAGCAU),miR-125b-5p (and other miRNAs w/seed CCCUGAG),miR-148a-3p (and other miRNAs w/seed CAGUGCA),miR-182-5p (and other miRNAs w/seed UUGGCAA),miR-200b-3p (and other miRNAs w/seed AAUACUG),miR-342-3p (miRNAs w/seed CUCACAC),miR-425-5p (and other miRNAs w/seed AUGACAC),PAWR,PLAA,PTEN,SYVN1,TGFBR2,TUBA1C	23
Cellular Development,Cellular Growth and Proliferation,Hematological System Development and Function,Lymphoid Tissue Structure and Development	proliferation	Proliferation of lymphocytes	6,59E-03	7,46E-02		-0,075	-0,219	BCL2A1,BHLHE40,CBL,CEBPB,CNR2,CXCL14,DAPP1,DICER1,FAS,GAD2,GPR183,miR-182-5p (and other miRNAs w/seed UUGGCAA),MSN,PAWR,PEA15,PELI1,PTEN,RPS6KA5,TGFBR2	19
Cell-To-Cell Signaling and Interaction,Cellular Function and Maintenance,Inflammatory Response	phagocytosis	Phagocytosis of blood cells	6,75E-03	7,46E-02		1,980	1,801	ACTR2,CEBPB,CLIC4,CSF1R,FAS,FPR1,miR-125b-5p (and other miRNAs w/seed CCCUGAG),PTEN	8
Cancer,Hematological Disease,Organismal Injury and Abnormalities	neoplasia	Neoplasia of blood cells	6,89E-03	7,46E-02		1,054	1,137	ABTB1,ADAM17,ADAM9,ADGRB3,AKT3,AMMECR1,ANXA11,ANXA2,ATP11A,CACNB4,CARD14,CBL,CCNG2,CEBPB,CHD1,CSF1R,CXCL14,CYP3A5,DICER1,EIF4E3,ELAVL4,FAS,FRYL,GAD2,GLRA3,GPR183,IPO5,IQGAP1,LRP2,MAGEB4,miR-125b-5p (and other miRNAs w/seed CCCUGAG),miR-140-3p (and other miRNAs w/seed ACCACAG),miR-148a-3p (and other miRNAs w/seed CAGUGCA),miR-150-5p (and other miRNAs w/seed CUCCCAA),miR-342-3p (miRNAs w/seed CUCAC…	54
Cardiovascular System Development and Function,Cellular Development,Cellular Function and Maintenance,Cellular Growth and Proliferation,Organismal Development,Tissue Development	cell proliferation	Cell proliferation of vascular endothelial cells	6,89E-03	7,46E-02		0,524	0,419	ADAM17,AKT3,CBL,DICER1,IQGAP1,PTEN,TBXA2R	7
Lipid Metabolism,Molecular Transport,Small Molecule Biochemistry	accumulation	Accumulation of lipid	6,90E-03	7,46E-02		1,767	1,737	BHLHE40,CEBPB,CERS5,CERS6,DICER1,FAS,OSMR,PTEN,RGS4,SFTPC	10
Cellular Movement	cell movement	Cell movement of ovarian cancer cell lines	6,92E-03	7,46E-02		-1,000	-1,119	IQGAP1,LPAR3,miR-141-3p (and other miRNAs w/seed AACACUG),miR-200b-3p (and other miRNAs w/seed AAUACUG)	4
Cancer,Hematological Disease,Organismal Injury and Abnormalities	myeloid or lymphoid neoplasm	Myeloid or lymphoid neoplasm	6,92E-03	7,46E-02		1,054	1,140	ABTB1,ADAM17,ADAM9,ADGRB3,AKT3,AMMECR1,ANXA11,ANXA2,ATP11A,CACNB4,CARD14,CBL,CCNG2,CEBPB,CHD1,CSF1R,CXCL14,CYP3A5,DICER1,EIF4E3,ELAVL4,FAS,FRYL,GAD2,GLRA3,GPR183,IPO5,IQGAP1,LRP2,MAGEB4,miR-125b-5p (and other miRNAs w/seed CCCUGAG),miR-140-3p (and other miRNAs w/seed ACCACAG),miR-148a-3p (and other miRNAs w/seed CAGUGCA),miR-150-5p (and other miRNAs w/seed CUCCCAA),miR-342-3p (miRNAs w/seed CUCAC…	54
Cancer,Neurological Disease,Organismal Injury and Abnormalities	peripheral nervous system neoplasm	Peripheral nervous system neoplasm	6,93E-03	7,46E-02				AMMECR1,CSF1R,NRAS,PTEN,TUBA1C	5
Connective Tissue Development and Function,Connective Tissue Disorders,Organismal Injury and Abnormalities,Skeletal and Muscular Disorders,Skeletal and Muscular System Development and Function,Tissue Development	abnormal morphology	Abnormal morphology of diaphysis	6,94E-03	7,46E-02				GPC6,SFRP2	2
Cell-To-Cell Signaling and Interaction,Cellular Function and Maintenance,Hematological System Development and Function,Inflammatory Response	phagocytic capacity	Phagocytic capacity of macrophages	6,94E-03	7,46E-02				CSF1R,miR-125b-5p (and other miRNAs w/seed CCCUGAG)	2
Cell Morphology,Connective Tissue Development and Function	ruffling	Ruffling of fibroblast cell lines	6,94E-03	7,46E-02				CSF1R,PTEN	2
Carbohydrate Metabolism,Lipid Metabolism,Molecular Transport,Small Molecule Biochemistry	quantity	Quantity of phosphatidylinositol 3,4-diphosphate	6,94E-03	7,46E-02				NRAS,PTEN	2
Cancer,Organismal Injury and Abnormalities	transformation	Transformation of epithelial cells	6,95E-03	7,46E-02				BCL2A1,NRAS,TGFBR2	3
Cell Death and Survival	cell death	Cell death of osteoblasts	6,95E-03	7,46E-02				CEBPB,FAS,SFRP2	3
Hematological System Development and Function,Lymphoid Tissue Structure and Development,Tissue Morphology	quantity	Quantity of T lymphocytes	7,01E-03	7,46E-02		0,118	-0,088	AKT3,ATP6AP2,BCL2A1,BHLHE40,CBL,CMTM6,CXCL14,DICER1,FAS,GAD2,MSN,NFATC2IP,PTEN,RPS6KA5,TGFBR2	15
Cellular Development,Cellular Growth and Proliferation,Hematological System Development and Function,Hematopoiesis,Lymphoid Tissue Structure and Development,Tissue Development	development	Development of antigen presenting cells	7,04E-03	7,46E-02		0,891	0,730	ADAM17,CSF1R,DICER1,FAS,GPR183,PTEN,TGFBR2	7
Cancer,Gastrointestinal Disease,Organismal Injury and Abnormalities	cecum adenocarcinoma	Cecum adenocarcinoma	7,07E-03	7,46E-02				CSF1R,DDX6,DICER1,GNG12,NOVA1,NRAS,OSMR,PHACTR2,PTEN,QKI,SLC16A1,TBC1D31,TGFBR2,WNT16	14
Gastrointestinal Disease,Hepatic System Disease,Organismal Injury and Abnormalities	liver lesion	Liver lesion	7,09E-03	7,46E-02		0,416	0,508	ACTR2,ADAM17,ADAM9,ADGRB3,AGFG1,ARHGDIG,ATP11A,ATP6AP1L,BACH1,BHLHE40,CACNA2D1,CACNB4,CBL,CDK8,CEBPB,CERS5,CHD1,CLIC1,CMTM6,CNR2,CSF1R,CXCL14,CYP3A5,DICER1,DTNBP1,EDIL3,EIF4E3,ELMO2,EOGT,FAM32A,FAS,FRYL,GALNT10,GPR183,IMPG1,IPO5,IQGAP1,KCNK10,LRFN1,LRP2,miR-103-3p (and other miRNAs w/seed GCAGCAU),miR-122-5p (miRNAs w/seed GGAGUGU),miR-125b-5p (and other miRNAs w/seed CCCUGAG),miR-148a-3p (and ot…	89
Lipid Metabolism,Molecular Transport,Small Molecule Biochemistry	quantity	Quantity of sphingolipid	7,15E-03	7,46E-02				ACER3,CERS6,FAS,PTEN,QKI	5
Cell Death and Survival,Organismal Injury and Abnormalities,Renal and Urological Disease	apoptosis	Apoptosis of kidney cell lines	7,15E-03	7,46E-02		1,258	1,159	BCL2A1,CARD14,FAS,PAWR,PEA15,PRMT2,RGS4,SYVN1	8
Cellular Development,Cellular Growth and Proliferation,Hematological System Development and Function,Lymphoid Tissue Structure and Development	expansion	Expansion of mononuclear leukocytes	7,20E-03	7,46E-02		0,765	0,626	CBL,CSF1R,DICER1,FAS,GPR183,miR-182-5p (and other miRNAs w/seed UUGGCAA),PTEN	7
Cancer,Organismal Injury and Abnormalities	carcinoma	Invasive carcinoma	7,20E-03	7,46E-02				CEBPB,CHD1,CXCL14,FAS,miR-103-3p (and other miRNAs w/seed GCAGCAU),miR-141-3p (and other miRNAs w/seed AACACUG),miR-150-5p (and other miRNAs w/seed CUCCCAA),miR-200b-3p (and other miRNAs w/seed AAUACUG),PTEN,TGFBR2,TUBA1C	11
Cancer,Gastrointestinal Disease,Organismal Injury and Abnormalities	pancreatobiliary tumor	Pancreatobiliary tumor	7,21E-03	7,46E-02				ADAM17,ADAM9,ADGRB3,ANXA2,ATP11A,CACNA2D1,CBL,CCDC50,CERS6,CHD1,COLEC12,CSF1R,CYP3A5,DDHD1,DPYSL5,DTNBP1,EDIL3,FRYL,GPC6,IMPG1,IPO5,IQGAP1,KIAA0513,LRFN1,LRP2,MAGEB4,miR-103-3p (and other miRNAs w/seed GCAGCAU),miR-141-3p (and other miRNAs w/seed AACACUG),miR-148a-3p (and other miRNAs w/seed CAGUGCA),miR-150-5p (and other miRNAs w/seed CUCCCAA),miR-191-5p (and other miRNAs w/seed AACGGAA),miR-200…	53
Cellular Movement,Hematological System Development and Function,Immune Cell Trafficking,Inflammatory Response	cell movement	Cell movement of neutrophils	7,33E-03	7,46E-02		1,151	0,947	ADAM17,ANXA2,CXCL14,DICER1,EDIL3,FAS,FPR1,PTEN,PTGER3,TGFBR2	10
Cell-To-Cell Signaling and Interaction,Cellular Movement	attraction	Attraction of myeloid cells	7,41E-03	7,46E-02				CXCL14,FPR1,VCAN	3
Cellular Development,Cellular Growth and Proliferation,Hematological System Development and Function,Hematopoiesis,Lymphoid Tissue Structure and Development,Tissue Development	differentiation	Differentiation of neutrophils	7,41E-03	7,46E-02				CNR2,RUNX1T1,TRIB1	3
